# Supplementary material for: 4-(Dimethyl­amino)benzaldehyde 4-ethyl­thio­semicarbazone
Source: Acta Crystallogr Sect E Struct Rep Online. 2008 Nov 13;64(Pt 12):o2353. doi: 10.1107/S1600536808037148 (PMC2960080; doi:10.1107/S1600536808037148)
Supplement: Supplementary file 1 [file e-64-o2353-sup1.cif]

##############################################################################
###                                                                        ###
###        Electronic paper (Acta Crystallographica Section E)             ###
###                                                                        ###
##############################################################################
#                                                                            #
# This CIF contains the data in a paper accepted for publication in Acta     #
# Crystallographica Section E. It conforms to the requirements of Notes      #
# for Authors for Section E, and has been peer reviewed under the auspices   #
# of the IUCr Commission on Journals.                                        #
#                                                                            #
# Full details of the Crystallographic Information File format               #
# are given in the paper "The Crystallographic Information File (CIF):       #
# a New Standard Archive File for Crystallography" by S. R. Hall, F. H.      #
# Allen and I. D. Brown [Acta Cryst. (1991), A47, 655-685].                  #
#                                                                            #
# The current version of the core CIF dictionary is obtainable from          #
# ftp://ftp.iucr.org/pub/cif_core.dic. The current version number is 2.4.    #
#                                                                            #
# Software is freely available for graphical display of the structure(s) in  #
# this CIF.  For information consult the CIF home page http://www.iucr.org/  #
# cif/home.html                                                              #
#                                                                            #
# This file may be used for bona fide research purposes within the           #
# scientific community so long as proper attribution is given to the journal # 
# article from which it was obtained.                                        #
#                                                                            #
##############################################################################
                                             
data_global
_audit_creation_method     'form.cif (version 2.0)'
_journal_data_validation_number     ?
_journal_date_recd_electronic     2008-10-30
_journal_date_accepted     2008-11-10
_journal_name_full     'Acta Crystallographica, Section E'
_journal_year     2008
_journal_volume     64
_journal_issue     12
_journal_page_first     o2353
_journal_page_last     o2353
_journal_paper_category     QO
_journal_coeditor_code     TK2323
_publ_contact_author_name     'Dr. Abdussalam Salhin'
_publ_contact_author_address
;
      School of Chemical Sciences,
      Universiti Sains Malaysia,
      11800 USM, Penang,
      Malaysia
;
_publ_contact_author_email     'abdussalam@usm.my'
_publ_contact_author_fax     '6 04 6574854'
_publ_contact_author_phone     '6 04 6533888, Ext. 3562'
_publ_section_title
;
4-(Dimethylamino)benzaldehyde 4-ethylthiosemicarbazone
;
loop_
    _publ_author_name
    _publ_author_footnote
    _publ_author_address
    'Abdussalam Salhin' ?
;     School of Chemical Sciences,
      Universiti Sains Malaysia,
      11800 USM, Penang,
      Malaysia
;
    'Norfarhah Abdul Razak' ?
;
      School of Chemical Sciences,
      Universiti Sains Malaysia,
      11800 USM, Penang,
      Malaysia
;
    'I. A. Rahman' ?
;
      School of Chemical Sciences,
      Universiti Sains Malaysia,
      11800 USM, Penang,
      Malaysia
;
data_I
_audit_creation_method     SHELXL-97
_chemical_name_systematic
;
4-(Dimethylamino)benzaldehyde 4-ethylthiosemicarbazone
;
_chemical_name_common
;
;
_chemical_formula_moiety     'C12 H18 N4 S'
_chemical_formula_sum     'C12 H18 N4 S'
_chemical_formula_iupac     'C12 H18 N4 S'
_chemical_formula_weight     250.36
_chemical_melting_point     ?
_symmetry_cell_setting     'Monoclinic'
_symmetry_space_group_name_H-M     'P 21/c'
_symmetry_space_group_name_Hall     '-P 2ybc'
loop_
    _symmetry_equiv_pos_as_xyz
    'x, y, z'
    '-x, y+1/2, -z+1/2'
    '-x, -y, -z'
    'x, -y-1/2, z-1/2'
_cell_length_a     9.3687(2)
_cell_length_b     14.1872(3)
_cell_length_c     10.2318(2)
_cell_angle_alpha     90
_cell_angle_beta     96.6990(10)
_cell_angle_gamma     90
_cell_volume     1350.68(5)
_cell_formula_units_Z     4
_cell_measurement_reflns_used     9949
_cell_measurement_theta_min     2.5
_cell_measurement_theta_max     39.5
_cell_measurement_temperature     100.0(10)
_exptl_crystal_description     'block'
_exptl_crystal_colour     'yellow'
_exptl_crystal_size_max     0.59
_exptl_crystal_size_mid     0.36
_exptl_crystal_size_min     0.22
_exptl_crystal_density_diffrn     1.231
_exptl_crystal_density_meas     ?
_exptl_crystal_density_method     'not measured'
_exptl_crystal_F_000     536
_exptl_absorpt_coefficient_mu     0.225
_exptl_absorpt_correction_type     'multi-scan'
_exptl_absorpt_process_details     '(<i>SADABS</i>; Bruker, 2005)'
_exptl_absorpt_correction_T_min     0.879
_exptl_absorpt_correction_T_max     0.953
_exptl_special_details
;
The low-temperature data was collected with the Oxford Cyrosystem Cobra
low-temperature attachment.
;
_diffrn_ambient_temperature     100.0(10)
_diffrn_radiation_type     MoK\a
_diffrn_radiation_wavelength     0.71073
_diffrn_radiation_source     'fine-focus sealed tube'
_diffrn_radiation_monochromator     graphite
_diffrn_measurement_device_type
;
Bruker SMART APEXII CCD area-detector
;
_diffrn_measurement_method     '\f and \w'
_diffrn_detector_area_resol_mean     ?
_diffrn_reflns_number     30229
_diffrn_reflns_av_R_equivalents     0.036
_diffrn_reflns_av_sigmaI/netI     0.030
_diffrn_reflns_theta_min     2.2
_diffrn_reflns_theta_max     37.0
_diffrn_reflns_theta_full     37.0
_diffrn_measured_fraction_theta_max     0.994
_diffrn_measured_fraction_theta_full     0.994
_diffrn_reflns_limit_h_min     -15
_diffrn_reflns_limit_h_max     13
_diffrn_reflns_limit_k_min     -24
_diffrn_reflns_limit_k_max     20
_diffrn_reflns_limit_l_min     -15
_diffrn_reflns_limit_l_max     17
_diffrn_standards_number     0
_diffrn_standards_interval_count     ?
_diffrn_standards_interval_time     ?
_diffrn_standards_decay_%     ?
_refine_special_details
;
Refinement of <i>F</i>^2^ against ALL reflections. The weighted <i>R</i>-factor
<i>wR</i> and goodness of fit <i>S</i> are based on <i>F</i>^2^, conventional
<i>R</i>-factors <i>R</i> are based on <i>F</i>, with <i>F</i> set to zero for
negative <i>F</i>^2^. The threshold expression of <i>F</i>^2^ >
\s(<i>F</i>^2^) is used only for calculating <i>R</i>-factors(gt) <i>etc</i>.
and is not relevant to the choice of reflections for refinement.
<i>R</i>-factors based on <i>F</i>^2^ are statistically about twice as large
as those based on <i>F</i>, and <i>R</i>- factors based on ALL data will be
even larger.
;
_reflns_number_total     6825
_reflns_number_gt     5566
_reflns_threshold_expression     I>2\s(I)
_refine_ls_structure_factor_coef     Fsqd
_refine_ls_matrix_type     full
_refine_ls_R_factor_all     0.052
_refine_ls_R_factor_gt     0.041
_refine_ls_wR_factor_gt     0.112
_refine_ls_wR_factor_ref     0.119
_refine_ls_goodness_of_fit_ref     1.04
_refine_ls_restrained_S_all     1.04
_refine_ls_number_reflns     6825
_refine_ls_number_parameters     176
_refine_ls_number_restraints     0
_refine_ls_hydrogen_treatment     mixed
_refine_ls_weighting_scheme     calc
_refine_ls_weighting_details
         'calc w=1/[\s^2^(Fo^2^)+(0.0651P)^2^+0.2126P] where P=(Fo^2^+2Fc^2^)/3'
_atom_sites_solution_hydrogens     geom
_atom_sites_solution_primary     direct
_atom_sites_solution_secondary     difmap
_refine_ls_shift/su_max     0.001
_refine_ls_shift/su_max_lt     0.001
_refine_ls_shift/su_mean     0.000
_refine_diff_density_max     0.74
_refine_diff_density_min     -0.39
_refine_ls_extinction_method     none
_refine_ls_extinction_coef     ?
loop_
    _atom_type_symbol
    _atom_type_description
    _atom_type_scat_dispersion_real
    _atom_type_scat_dispersion_imag
    _atom_type_scat_source
    'C' 'C' 0.0033 0.0016
                         'International Tables Vol C Tables 4.2.6.8 and 6.1.1.4'
    'H' 'H' 0.0000 0.0000
                         'International Tables Vol C Tables 4.2.6.8 and 6.1.1.4'
    'N' 'N' 0.0061 0.0033
                         'International Tables Vol C Tables 4.2.6.8 and 6.1.1.4'
    'S' 'S' 0.1246 0.1234
                         'International Tables Vol C Tables 4.2.6.8 and 6.1.1.4'
_computing_data_collection     'APEX2 (Bruker, 2005)'
_computing_cell_refinement     'APEX2 (Bruker, 2005)'
_computing_data_reduction     'SAINT (Bruker, 2005)'
_computing_structure_solution     'SHELXTL (Sheldrick, 2008)'
_computing_structure_refinement     'SHELXTL (Sheldrick, 2008)'
_computing_molecular_graphics     'SHELXTL (Sheldrick, 2008)'
_computing_publication_material
;
SHELXTL (Sheldrick, 2008) and PLATON (Spek, 2003)
;
loop_
    _atom_site_type_symbol
    _atom_site_label
    _atom_site_fract_x
    _atom_site_fract_y
    _atom_site_fract_z
    _atom_site_U_iso_or_equiv
    _atom_site_adp_type
    _atom_site_calc_flag
    _atom_site_refinement_flags
    _atom_site_occupancy
    _atom_site_disorder_assembly
    _atom_site_disorder_group
    S S1 0.16244(2) 0.114147(15) -0.039117(18) 0.01984(6) Uani d . 1 . .
    N N1 -0.30894(9) 0.10562(6) 0.82869(8) 0.02457(15) Uani d . 1 . .
    N N2 -0.01025(7) 0.10572(5) 0.29168(6) 0.01690(12) Uani d . 1 . .
    N N3 0.02454(7) 0.08428(5) 0.16770(6) 0.01731(12) Uani d . 1 . .
    N N4 0.18487(7) 0.20579(5) 0.19197(7) 0.01837(12) Uani d . 1 B .
    C C1 -0.09174(8) 0.13272(6) 0.55310(7) 0.01760(13) Uani d . 1 . .
    H H1A -0.0138 0.1680 0.5323 0.021 Uiso calc R 1 . .
    C C2 -0.14161(8) 0.14561(6) 0.67363(7) 0.01834(13) Uani d . 1 . .
    H H2A -0.0977 0.1900 0.7319 0.022 Uiso calc R 1 . .
    C C3 -0.25861(8) 0.09230(6) 0.70986(7) 0.01732(13) Uani d . 1 . .
    C C4 -0.32165(9) 0.02550(6) 0.61854(8) 0.01997(14) Uani d . 1 . .
    H H4A -0.3979 -0.0113 0.6396 0.024 Uiso calc R 1 . .
    C C5 -0.27073(9) 0.01429(6) 0.49756(8) 0.01935(14) Uani d . 1 . .
    H H5A -0.3142 -0.0300 0.4388 0.023 Uiso calc R 1 . .
    C C6 -0.15624(8) 0.06743(5) 0.46132(7) 0.01601(12) Uani d . 1 . .
    C C7 -0.10836(8) 0.05380(6) 0.33282(7) 0.01745(13) Uani d . 1 . .
    H H7A -0.1498 0.0062 0.2786 0.021 Uiso calc R 1 . .
    C C8 0.12430(8) 0.13664(6) 0.11598(7) 0.01551(12) Uani d . 1 . .
    C C9 0.29288(10) 0.27026(6) 0.15428(9) 0.02484(16) Uani d . 1 . .
    H H9A 0.2867 0.3279 0.2024 0.030 Uiso d PR 0.521(5) A 1
    H H9B 0.2702 0.2848 0.0626 0.030 Uiso d PR 0.521(5) A 1
    H H9C 0.2877 0.3291 0.1999 0.030 Uiso d PR 0.479(5) A 2
    H H9D 0.2767 0.2823 0.0614 0.030 Uiso d PR 0.479(5) A 2
    C C10A 0.4427(11) 0.2356(8) 0.1674(8) 0.0361(12) Uani d P 0.521(5) B 1
    H H10A 0.5045 0.2841 0.1403 0.054 Uiso calc PR 0.521(5) B 1
    H H10B 0.4486 0.1810 0.1128 0.054 Uiso calc PR 0.521(5) B 1
    H H10C 0.4724 0.2192 0.2575 0.054 Uiso calc PR 0.521(5) B 1
    C C10B 0.4457(14) 0.2268(10) 0.1992(9) 0.0394(15) Uani d P 0.479(5) B 2
    H H10D 0.4558 0.2160 0.2925 0.059 Uiso calc PR 0.479(5) B 2
    H H10E 0.5188 0.2698 0.1782 0.059 Uiso calc PR 0.479(5) B 2
    H H10F 0.4554 0.1681 0.1544 0.059 Uiso calc PR 0.479(5) B 2
    C C11 -0.43497(11) 0.05588(7) 0.86103(10) 0.02942(19) Uani d . 1 . .
    H H11A -0.5107 0.0619 0.7898 0.044 Uiso calc R 1 . .
    H H11B -0.4657 0.0823 0.9395 0.044 Uiso calc R 1 . .
    H H11C -0.4121 -0.0096 0.8753 0.044 Uiso calc R 1 . .
    C C12 -0.24779(10) 0.17816(8) 0.91858(9) 0.02932(19) Uani d . 1 . .
    H H12A -0.1452 0.1710 0.9325 0.044 Uiso calc R 1 . .
    H H12B -0.2864 0.1722 1.0011 0.044 Uiso calc R 1 . .
    H H12C -0.2713 0.2392 0.8815 0.044 Uiso calc R 1 . .
    H H1N4 0.1570(14) 0.2111(10) 0.2711(14) 0.032(3) Uiso d . 1 . .
    H H1N3 -0.0171(15) 0.0353(11) 0.1243(14) 0.035(4) Uiso d . 1 . .
loop_
    _atom_site_aniso_label
    _atom_site_aniso_U_11
    _atom_site_aniso_U_22
    _atom_site_aniso_U_33
    _atom_site_aniso_U_12
    _atom_site_aniso_U_13
    _atom_site_aniso_U_23
    S1 0.02294(10) 0.02210(11) 0.01529(9) -0.00401(7) 0.00569(6) -0.00261(6)
    N1 0.0315(4) 0.0243(4) 0.0202(3) -0.0016(3) 0.0121(3) -0.0011(2)
    N2 0.0198(3) 0.0176(3) 0.0137(2) -0.0005(2) 0.0038(2) -0.0006(2)
    N3 0.0206(3) 0.0178(3) 0.0141(2) -0.0036(2) 0.0043(2) -0.0018(2)
    N4 0.0212(3) 0.0178(3) 0.0166(3) -0.0039(2) 0.0044(2) -0.0022(2)
    C1 0.0179(3) 0.0185(3) 0.0166(3) -0.0026(2) 0.0028(2) -0.0005(2)
    C2 0.0199(3) 0.0199(3) 0.0152(3) -0.0015(3) 0.0024(2) -0.0015(2)
    C3 0.0205(3) 0.0157(3) 0.0166(3) 0.0026(2) 0.0057(2) 0.0018(2)
    C4 0.0215(3) 0.0171(3) 0.0226(3) -0.0025(3) 0.0082(3) -0.0007(3)
    C5 0.0213(3) 0.0167(3) 0.0208(3) -0.0040(2) 0.0060(2) -0.0031(2)
    C6 0.0181(3) 0.0149(3) 0.0153(3) -0.0008(2) 0.0032(2) -0.0001(2)
    C7 0.0199(3) 0.0168(3) 0.0160(3) -0.0013(2) 0.0034(2) -0.0013(2)
    C8 0.0162(3) 0.0156(3) 0.0148(3) 0.0000(2) 0.0017(2) 0.0010(2)
    C9 0.0294(4) 0.0199(4) 0.0269(4) -0.0092(3) 0.0107(3) -0.0057(3)
    C10A 0.0211(12) 0.032(2) 0.057(3) -0.0087(13) 0.011(2) -0.015(2)
    C10B 0.0265(14) 0.036(2) 0.057(4) -0.0113(14) 0.009(3) -0.011(3)
    C11 0.0374(5) 0.0252(4) 0.0291(4) -0.0005(4) 0.0190(4) 0.0033(3)
    C12 0.0275(4) 0.0409(6) 0.0199(3) 0.0028(4) 0.0037(3) -0.0083(3)
_geom_special_details
;
All e.s.d.'s (except the e.s.d. in the dihedral angle between two l.s. planes)
are estimated using the full covariance matrix. The cell e.s.d.'s are taken
into account individually in the estimation of e.s.d.'s in distances, angles
and torsion angles; correlations between e.s.d.'s in cell parameters are only
used when they are defined by crystal symmetry. An approximate (isotropic)
treatment of cell e.s.d.'s is used for estimating e.s.d.'s involving l.s.
planes.
;
loop_
    _geom_bond_atom_site_label_1
    _geom_bond_atom_site_label_2
    _geom_bond_site_symmetry_2
    _geom_bond_distance
    _geom_bond_publ_flag
    S1 C8 . 1.6971(7) ?
    N1 C3 . 1.3675(10) ?
    N1 C11 . 1.4466(12) ?
    N1 C12 . 1.4528(13) ?
    N2 C7 . 1.2864(10) ?
    N2 N3 . 1.3800(9) ?
    N3 C8 . 1.3494(10) ?
    N3 H1N3 . 0.890(15) ?
    N4 C8 . 1.3365(10) ?
    N4 C9 . 1.4492(11) ?
    N4 H1N4 . 0.883(14) ?
    C1 C2 . 1.3810(10) ?
    C1 C6 . 1.4045(11) ?
    C1 H1A . 0.9300 ?
    C2 C3 . 1.4162(11) ?
    C2 H2A . 0.9300 ?
    C3 C4 . 1.4111(12) ?
    C4 C5 . 1.3867(11) ?
    C4 H4A . 0.9300 ?
    C5 C6 . 1.3961(11) ?
    C5 H5A . 0.9300 ?
    C6 C7 . 1.4508(10) ?
    C7 H7A . 0.9300 ?
    C9 C10A . 1.479(10) ?
    C9 C10B . 1.577(13) ?
    C9 H9A . 0.9600 ?
    C9 H9B . 0.9600 ?
    C9 H9C . 0.9600 ?
    C9 H9D . 0.9600 ?
    C10A H10A . 0.9600 ?
    C10A H10B . 0.9600 ?
    C10A H10C . 0.9600 ?
    C10B H10D . 0.9600 ?
    C10B H10E . 0.9600 ?
    C10B H10F . 0.9600 ?
    C11 H11A . 0.9600 ?
    C11 H11B . 0.9600 ?
    C11 H11C . 0.9600 ?
    C12 H12A . 0.9600 ?
    C12 H12B . 0.9600 ?
    C12 H12C . 0.9600 ?
loop_
    _geom_angle_atom_site_label_1
    _geom_angle_atom_site_label_2
    _geom_angle_atom_site_label_3
    _geom_angle_site_symmetry_1
    _geom_angle_site_symmetry_3
    _geom_angle
    _geom_angle_publ_flag
    C3 N1 C11 . . 120.75(8) ?
    C3 N1 C12 . . 120.62(8) ?
    C11 N1 C12 . . 118.22(7) ?
    C7 N2 N3 . . 115.40(7) ?
    C8 N3 N2 . . 119.20(7) ?
    C8 N3 H1N3 . . 121.2(9) ?
    N2 N3 H1N3 . . 119.6(9) ?
    C8 N4 C9 . . 124.80(7) ?
    C8 N4 H1N4 . . 116.4(9) ?
    C9 N4 H1N4 . . 118.7(9) ?
    C2 C1 C6 . . 121.36(7) ?
    C2 C1 H1A . . 119.3 ?
    C6 C1 H1A . . 119.3 ?
    C1 C2 C3 . . 121.05(7) ?
    C1 C2 H2A . . 119.5 ?
    C3 C2 H2A . . 119.5 ?
    N1 C3 C4 . . 121.35(7) ?
    N1 C3 C2 . . 121.11(7) ?
    C4 C3 C2 . . 117.53(7) ?
    C5 C4 C3 . . 120.47(7) ?
    C5 C4 H4A . . 119.8 ?
    C3 C4 H4A . . 119.8 ?
    C4 C5 C6 . . 122.02(7) ?
    C4 C5 H5A . . 119.0 ?
    C6 C5 H5A . . 119.0 ?
    C5 C6 C1 . . 117.54(7) ?
    C5 C6 C7 . . 119.81(7) ?
    C1 C6 C7 . . 122.65(7) ?
    N2 C7 C6 . . 121.90(7) ?
    N2 C7 H7A . . 119.1 ?
    C6 C7 H7A . . 119.1 ?
    N4 C8 N3 . . 116.26(6) ?
    N4 C8 S1 . . 124.10(6) ?
    N3 C8 S1 . . 119.62(6) ?
    N4 C9 C10A . . 116.8(4) ?
    N4 C9 C10B . . 108.3(4) ?
    N4 C9 H9A . . 108.4 ?
    C10A C9 H9A . . 110.5 ?
    C10B C9 H9A . . 106.9 ?
    N4 C9 H9B . . 108.3 ?
    C10A C9 H9B . . 105.1 ?
    C10B C9 H9B . . 117.3 ?
    H9A C9 H9B . . 107.4 ?
    N4 C9 H9C . . 110.0 ?
    C10A C9 H9C . . 110.3 ?
    C10B C9 H9C . . 107.1 ?
    H9B C9 H9C . . 105.7 ?
    N4 C9 H9D . . 110.0 ?
    C10A C9 H9D . . 100.8 ?
    C10B C9 H9D . . 113.0 ?
    H9A C9 H9D . . 110.1 ?
    H9C C9 H9D . . 108.4 ?
    C9 C10A H10A . . 109.5 ?
    C9 C10A H10B . . 109.5 ?
    C9 C10A H10C . . 109.5 ?
    C9 C10B H10D . . 109.5 ?
    C9 C10B H10E . . 109.5 ?
    H10D C10B H10E . . 109.5 ?
    C9 C10B H10F . . 109.5 ?
    H10D C10B H10F . . 109.5 ?
    H10E C10B H10F . . 109.5 ?
    N1 C11 H11A . . 109.5 ?
    N1 C11 H11B . . 109.5 ?
    H11A C11 H11B . . 109.5 ?
    N1 C11 H11C . . 109.5 ?
    H11A C11 H11C . . 109.5 ?
    H11B C11 H11C . . 109.5 ?
    N1 C12 H12A . . 109.5 ?
    N1 C12 H12B . . 109.5 ?
    H12A C12 H12B . . 109.5 ?
    N1 C12 H12C . . 109.5 ?
    H12A C12 H12C . . 109.5 ?
    H12B C12 H12C . . 109.5 ?
loop_
    _geom_torsion_atom_site_label_1
    _geom_torsion_atom_site_label_2
    _geom_torsion_atom_site_label_3
    _geom_torsion_atom_site_label_4
    _geom_torsion_site_symmetry_1
    _geom_torsion_site_symmetry_2
    _geom_torsion_site_symmetry_3
    _geom_torsion_site_symmetry_4
    _geom_torsion
    _geom_torsion_publ_flag
    C7 N2 N3 C8 . . . . 178.60(7) ?
    C6 C1 C2 C3 . . . . 0.93(12) ?
    C11 N1 C3 C4 . . . . -4.17(13) ?
    C12 N1 C3 C4 . . . . -176.68(8) ?
    C11 N1 C3 C2 . . . . 175.45(8) ?
    C12 N1 C3 C2 . . . . 2.93(13) ?
    C1 C2 C3 N1 . . . . -179.39(8) ?
    C1 C2 C3 C4 . . . . 0.24(12) ?
    N1 C3 C4 C5 . . . . 178.80(8) ?
    C2 C3 C4 C5 . . . . -0.82(12) ?
    C3 C4 C5 C6 . . . . 0.26(13) ?
    C4 C5 C6 C1 . . . . 0.88(12) ?
    C4 C5 C6 C7 . . . . -179.19(8) ?
    C2 C1 C6 C5 . . . . -1.47(12) ?
    C2 C1 C6 C7 . . . . 178.59(8) ?
    N3 N2 C7 C6 . . . . 179.78(7) ?
    C5 C6 C7 N2 . . . . 174.99(8) ?
    C1 C6 C7 N2 . . . . -5.08(12) ?
    C9 N4 C8 N3 . . . . -179.39(8) ?
    C9 N4 C8 S1 . . . . -1.06(12) ?
    N2 N3 C8 N4 . . . . 1.21(11) ?
    N2 N3 C8 S1 . . . . -177.20(5) ?
    C8 N4 C9 C10A . . . . -81.0(4) ?
    C8 N4 C9 C10B . . . . -90.9(4) ?
loop_
    _geom_hbond_atom_site_label_D
    _geom_hbond_atom_site_label_H
    _geom_hbond_atom_site_label_A
    _geom_hbond_site_symmetry_A
    _geom_hbond_distance_DH
    _geom_hbond_distance_HA
    _geom_hbond_distance_DA
    _geom_hbond_angle_DHA
    _geom_hbond_publ_flag
    N3 H1N3 S1 3_555 0.891(15) 2.613(15) 3.4910(7) 168.8(12) y
    N4 H1N4 N2 . 0.885(14) 2.193(14) 2.6140(10) 108.7(11) y
    C9 H9B S1 . 0.9600 2.7800 3.1225(9) 102.00 y
