# Supplementary material for: 4-(Dimethyl­amino)benzaldehyde 4-ethyl­thio­semicarbazone
Source: Acta Crystallogr Sect E Struct Rep Online. 2008 Nov 13;64(Pt 12):o2353. doi: 10.1107/S1600536808037148 (PMC2960080; doi:10.1107/S1600536808037148)
Supplement: Supplementary file 2 [file e-64-o2353-Isup2.hkl]

# 
# h,k,l, Fc-squared, Fo-squared, sigma(Fo-squared) and status flag 
# 
data_I
_shelx_title ' far2_0m in P2(1)/c  (100K)' 
_shelx_refln_list_code          4 
_shelx_F_calc_maximum      182.99 
_exptl_crystal_F_000       536.00 
_reflns_d_resolution_high  0.5905 
 
loop_ 
 _symmetry_equiv_pos_as_xyz 
 'x, y, z' 
 '-x, y+1/2, -z+1/2' 
 '-x, -y, -z' 
 'x, -y-1/2, z-1/2' 
 
_cell_length_a     9.3687 
_cell_length_b    14.1872 
_cell_length_c    10.2318 
_cell_angle_alpha  90.000 
_cell_angle_beta   96.699 
_cell_angle_gamma  90.000 
 
_shelx_F_squared_multiplier     1.000 
 
loop_ 
 _refln_index_h 
 _refln_index_k 
 _refln_index_l 
 _refln_F_squared_calc 
 _refln_F_squared_meas 
 _refln_F_squared_sigma 
 _refln_observed_status 
   1   0   0     8664.65     7594.54    209.07 o 
   2   0   0     3995.65     3911.81     85.52 o 
   3   0   0     1946.26     1962.80     32.51 o 
   4   0   0        3.23        2.65      0.49 o 
   5   0   0      285.30      339.29      5.77 o 
   6   0   0     1397.21     1380.64     23.44 o 
   7   0   0     4797.01     4787.48     69.64 o 
   8   0   0        1.48        2.96      0.78 o 
   9   0   0       54.07       49.51      3.15 o 
  10   0   0      118.50      118.49      5.04 o 
  11   0   0      110.63      126.55      4.68 o 
  12   0   0      239.72      233.63      7.23 o 
  13   0   0       33.20       30.00      3.72 o 
  14   0   0       31.02       32.35      3.82 o 
  15   0   0       40.23       47.61     11.93 o 
   1   1   0       72.65       81.10      1.33 o 
   2   1   0      166.41      169.72      2.53 o 
   3   1   0       95.38       96.26      1.62 o 
   4   1   0     2354.75     2391.92     27.57 o 
   5   1   0      453.45      396.21      4.63 o 
   6   1   0        3.86        6.51      0.51 o 
   7   1   0     1061.36     1075.77     12.33 o 
   8   1   0      273.30      250.16      3.78 o 
   9   1   0       23.76       18.55      1.00 o 
  10   1   0       78.84       78.62      2.42 o 
  11   1   0        0.06        0.77      0.75 o 
  12   1   0       16.26       17.45      1.51 o 
  13   1   0       16.88       13.60      1.70 o 
  14   1   0        2.30        4.39      1.42 o 
  15   1   0        5.36        5.12      1.86 o 
   0   2   0     1347.78     1588.57     50.59 o 
   1   2   0      383.95      392.91      5.10 o 
   2   2   0      177.57      136.13      2.32 o 
   3   2   0     1110.98     1136.15     14.36 o 
   4   2   0       71.96       70.40      1.14 o 
   5   2   0       26.17       31.52      0.81 o 
   6   2   0       57.54       46.99      1.06 o 
   7   2   0       90.60      103.32      1.92 o 
   8   2   0       50.74       42.47      1.58 o 
   9   2   0        0.27        0.34      0.61 o 
  10   2   0        1.51        0.52      0.80 o 
  11   2   0        7.97        7.80      1.08 o 
  12   2   0       50.84       51.19      2.26 o 
  13   2   0        0.64        1.97      1.20 o 
  14   2   0        7.98        7.65      1.85 o 
  15   2   0        0.23        0.99      1.60 o 
   1   3   0     6338.46     6965.52    126.83 o 
   2   3   0     1865.36     1916.44     27.24 o 
   3   3   0        0.17        0.94      0.33 o 
   4   3   0      343.92      369.53      4.50 o 
   5   3   0      727.66      653.54      6.79 o 
   6   3   0     1036.83     1063.22     11.62 o 
   7   3   0       46.47       55.38      1.33 o 
   8   3   0      162.78      148.06      2.61 o 
   9   3   0      223.61      213.90      4.40 o 
  10   3   0       20.57       18.26      1.31 o 
  11   3   0       20.41       20.01      1.46 o 
  12   3   0       50.42       51.56      2.54 o 
  13   3   0       10.11       15.42      1.73 o 
  14   3   0        0.13        0.33      1.20 o 
  15   3   0        8.63       11.48      2.13 o 
   0   4   0     5202.68     6075.78    148.75 o 
   1   4   0    11546.89    12690.92    165.69 o 
   2   4   0       97.51      103.70      2.01 o 
   3   4   0     1040.51     1044.53     12.48 o 
   4   4   0      711.27      716.94      9.75 o 
   5   4   0      113.16      103.69      1.66 o 
   6   4   0     1093.27     1046.15     11.54 o 
   7   4   0      379.97      381.52      4.95 o 
   8   4   0      309.36      316.38      5.00 o 
   9   4   0       72.08       73.50      3.23 o 
  10   4   0       72.93       69.51      2.36 o 
  11   4   0        3.00        0.91      0.90 o 
  12   4   0      165.62      174.14      4.71 o 
  13   4   0      114.13      110.54      3.82 o 
  14   4   0        0.02        2.34      1.47 o 
  15   4   0       11.89       11.95      2.53 o 
   1   5   0      288.41      352.98      4.99 o 
   2   5   0      318.84      339.46      4.11 o 
   3   5   0       81.68       64.77      1.56 o 
   4   5   0      317.13      324.84      4.30 o 
   5   5   0      654.73      595.43      7.45 o 
   6   5   0      152.54      156.27      2.29 o 
   7   5   0        0.05        0.38      0.38 o 
   8   5   0       31.54       36.34      1.56 o 
   9   5   0       11.37        9.49      1.05 o 
  10   5   0        0.05       -1.07      0.67 o 
  11   5   0       35.38       32.79      1.83 o 
  12   5   0        2.05        2.40      1.07 o 
  13   5   0        5.51        4.50      1.35 o 
  14   5   0       14.72       13.92      2.10 o 
  15   5   0        6.27        5.78      2.26 o 
   0   6   0     2362.37     2797.54     51.16 o 
   1   6   0      114.37      141.95      3.31 o 
   2   6   0      626.44      690.91      8.73 o 
   3   6   0       23.13       42.15      0.95 o 
   4   6   0      213.72      185.72      2.75 o 
   5   6   0      262.12      238.49      3.42 o 
   6   6   0      422.92      405.58      5.18 o 
   7   6   0      370.03      344.01      4.80 o 
   8   6   0       98.73       88.64      2.27 o 
   9   6   0       13.04       14.15      1.22 o 
  10   6   0        1.58        0.27      0.74 o 
  11   6   0       45.09       51.57      2.64 o 
  12   6   0       19.42       20.65      1.81 o 
  13   6   0       18.84       20.49      2.23 o 
  14   6   0        0.42        0.30      1.42 o 
  15   6   0       62.98       55.28      4.14 o 
   1   7   0     2005.21     2120.24     29.88 o 
   2   7   0      856.66      835.62     10.51 o 
   3   7   0      188.89      213.30      2.85 o 
   4   7   0      668.04      650.83      9.99 o 
   5   7   0      337.22      322.64      4.41 o 
   6   7   0      245.17      227.90      3.80 o 
   7   7   0      154.83      152.86      3.12 o 
   8   7   0      301.63      281.67      5.34 o 
   9   7   0       47.27       42.45      2.17 o 
  10   7   0        4.68        3.94      0.97 o 
  11   7   0      170.89      164.83      4.10 o 
  12   7   0        1.64        1.63      1.04 o 
  13   7   0        4.37        3.54      1.46 o 
  14   7   0       33.40       30.48      4.26 o 
  15   7   0        0.05        0.45      2.44 o 
   0   8   0     1030.05     1213.91     23.52 o 
   1   8   0      182.64      181.29      3.15 o 
   2   8   0      197.49      202.11      2.83 o 
   3   8   0        3.92        4.44      0.37 o 
   4   8   0      266.72      267.31      4.20 o 
   5   8   0      138.25      152.48      2.65 o 
   6   8   0      322.55      331.58      5.25 o 
   7   8   0      337.16      321.22      5.88 o 
   8   8   0        5.94        6.52      0.84 o 
   9   8   0       68.63       66.15      2.31 o 
  10   8   0        2.22        1.66      0.84 o 
  11   8   0        1.20        0.92      0.97 o 
  12   8   0       18.46       16.25      1.94 o 
  13   8   0       61.71       70.28      4.08 o 
  14   8   0       16.66       15.99      2.55 o 
   1   9   0        0.41        0.63      0.35 o 
   2   9   0       35.27       40.11      0.96 o 
   3   9   0       33.04       24.75      0.90 o 
   4   9   0      129.87      113.28      2.32 o 
   5   9   0        0.03        1.36      0.59 o 
   6   9   0      137.90      125.08      3.27 o 
   7   9   0      103.89      108.95      3.11 o 
   8   9   0       20.40       21.73      1.40 o 
   9   9   0       62.08       70.51      2.53 o 
  10   9   0        0.79        1.47      0.87 o 
  11   9   0       42.89       46.97      2.46 o 
  12   9   0       26.14       27.45      2.50 o 
  13   9   0       26.53       24.75      3.60 o 
  14   9   0        0.02        0.20      1.58 o 
   0  10   0      615.64      609.43     11.79 o 
   1  10   0      148.62      165.09      2.51 o 
   2  10   0      477.92      492.84      6.79 o 
   3  10   0      116.23      131.74      3.24 o 
   4  10   0      839.33      906.07     15.90 o 
   5  10   0      497.39      490.84      9.38 o 
   6  10   0      483.51      516.32      9.58 o 
   7  10   0       13.54       15.58      1.33 o 
   8  10   0       17.15       18.07      1.67 o 
   9  10   0      286.52      301.83      6.01 o 
  10  10   0        0.17        1.45      0.97 o 
  11  10   0      107.15      112.09      4.25 o 
  12  10   0      113.22      121.81      4.58 o 
  13  10   0        5.79        7.66      2.44 o 
  14  10   0       22.87       17.43      4.98 o 
   1  11   0      499.86      519.56      7.26 o 
   2  11   0     1993.74     2208.19     29.38 o 
   3  11   0      104.44      144.47      5.16 o 
   4  11   0     2308.27     2334.01     39.05 o 
   5  11   0      936.66      958.71     18.79 o 
   6  11   0        4.20        3.10      0.91 o 
   7  11   0       72.14       71.21      2.59 o 
   8  11   0      207.90      213.73      5.14 o 
   9  11   0       30.41       29.69      1.77 o 
  10  11   0      210.87      201.25      4.75 o 
  11  11   0      193.73      203.43      6.09 o 
  12  11   0        7.48       10.03      1.98 o 
  13  11   0        2.16        2.33      1.80 o 
  14  11   0       11.00       14.22      3.25 o 
   0  12   0      359.81      399.42      8.76 o 
   1  12   0      137.52      171.26      3.43 o 
   2  12   0       12.88       15.88      1.14 o 
   3  12   0      789.08      850.83     15.87 o 
   4  12   0      849.86      868.15     17.48 o 
   5  12   0       10.65       10.83      1.64 o 
   6  12   0      178.36      172.62      5.78 o 
   7  12   0        0.55       -0.82      0.79 o 
   8  12   0       82.22       85.38      3.03 o 
   9  12   0        0.03       -0.50      0.98 o 
  10  12   0       16.59       16.05      1.80 o 
  11  12   0        8.14        4.81      1.50 o 
  12  12   0        6.62        8.36      2.02 o 
  13  12   0        8.05        7.35      2.53 o 
   1  13   0      233.23      243.22      5.42 o 
   2  13   0      132.68      145.89      7.02 o 
   3  13   0      821.10      919.18     16.50 o 
   4  13   0       92.22       92.72      3.94 o 
   5  13   0       27.82       27.71      2.81 o 
   6  13   0        5.85        7.17      1.61 o 
   7  13   0        0.00        0.29      1.21 o 
   8  13   0       16.37       21.23      2.40 o 
   9  13   0       22.87       16.99      5.50 o 
  10  13   0        2.77        2.05      1.53 o 
  11  13   0        1.67        2.02      2.12 o 
  12  13   0        0.04        0.55      1.54 o 
  13  13   0        0.05        0.55      3.48 o 
   0  14   0       44.69       47.35      3.38 o 
   1  14   0        8.46       12.67      1.50 o 
   2  14   0       60.92       69.57      4.43 o 
   3  14   0      142.43      144.80      7.22 o 
   4  14   0       95.39      102.05      4.27 o 
   5  14   0       50.10       57.34      3.83 o 
   6  14   0      128.18      125.02      5.01 o 
   7  14   0        4.23        3.48      1.51 o 
   8  14   0       35.12       28.12      2.75 o 
   9  14   0        0.68        2.47      1.82 o 
  10  14   0        0.69        1.03      1.99 o 
  11  14   0        0.47        2.42      2.90 o 
  12  14   0       88.50       87.34      8.68 o 
   1  15   0      161.49      188.34      6.25 o 
   2  15   0       86.56       95.71      4.26 o 
   3  15   0       97.07       95.79      4.91 o 
   4  15   0      106.68      104.10      5.90 o 
   5  15   0      320.72      339.66      9.68 o 
   6  15   0       42.35       42.74      3.13 o 
   7  15   0       20.24       20.70      2.51 o 
   8  15   0      140.39      140.92      7.69 o 
   9  15   0       11.13        8.11      3.55 o 
  10  15   0       98.80      100.15      6.26 o 
  11  15   0      170.05      174.24     12.06 o 
   0  16   0       13.42       14.37      2.58 o 
   1  16   0       43.21       45.95      3.34 o 
   2  16   0        7.79        3.98      1.73 o 
   3  16   0      409.16      432.51     11.84 o 
   4  16   0      304.91      299.95     12.50 o 
   5  16   0        0.09       -0.36      1.29 o 
   6  16   0        7.46        8.53      2.82 o 
   7  16   0        0.55        0.93      1.57 o 
   8  16   0        0.25       -3.95      2.42 o 
   9  16   0        2.15        4.87      3.71 o 
  10  16   0        9.96       17.09      4.43 o 
  11  16   0        0.50        5.93      4.00 o 
   1  17   0       60.52       68.55      3.86 o 
   2  17   0       18.95       13.55      2.96 o 
   3  17   0       21.73       17.27      2.42 o 
   4  17   0       25.29       22.89      3.43 o 
   5  17   0       10.62        9.42      2.07 o 
   6  17   0        9.83        7.47      2.06 o 
   7  17   0        6.81        6.62      3.13 o 
   8  17   0       10.33        4.35      3.52 o 
   9  17   0       11.23       14.32      4.97 o 
  10  17   0      148.54      139.87      7.87 o 
  11  17   0       47.69       37.12      6.77 o 
   0  18   0       81.03       92.96      7.87 o 
   1  18   0        0.98        1.99      1.94 o 
   2  18   0        6.34        7.44      2.07 o 
   3  18   0       91.57       84.67      6.29 o 
   4  18   0        1.68       -2.01      1.81 o 
   5  18   0       33.76       35.54      4.25 o 
   6  18   0       41.39       42.81      4.82 o 
   7  18   0       60.81       77.57      8.45 o 
   8  18   0       21.90       16.51      4.93 o 
   9  18   0       33.47       36.64      6.68 o 
  10  18   0        3.60        6.84      4.45 o 
   1  19   0       23.58       26.13      3.51 o 
   2  19   0       16.42       15.68      2.47 o 
   3  19   0        0.41       -1.57      2.23 o 
   4  19   0       17.71       19.25      3.53 o 
   5  19   0       26.57       22.60      4.24 o 
   6  19   0       16.88       16.39      4.93 o 
   7  19   0        1.98        1.58      3.26 o 
   8  19   0       11.14        7.81      4.35 o 
   9  19   0        3.41        8.19      4.55 o 
   0  20   0        0.00        3.81      3.19 o 
   1  20   0        5.32        9.99      2.89 o 
   2  20   0        7.22       10.29      2.89 o 
   3  20   0        7.37        3.50      2.66 o 
   4  20   0        0.36       -1.20      2.41 o 
   5  20   0       26.80       16.93      4.97 o 
   6  20   0        1.32        2.19      3.58 o 
   7  20   0        0.07        1.74      3.58 o 
   8  20   0        8.53        7.06      4.68 o 
   1  21   0        4.52       -0.93      2.14 o 
   2  21   0       21.67       24.14      3.69 o 
   3  21   0       10.77        8.52      4.26 o 
   4  21   0       59.05       47.22      7.03 o 
   5  21   0       27.41       21.93      5.77 o 
   6  21   0       58.52       58.41      7.97 o 
   7  21   0        0.61        6.03      4.26 o 
   0  22   0       13.19       14.55      4.61 o 
   1  22   0        1.41        2.97      2.59 o 
   2  22   0       33.96       27.24      3.96 o 
   3  22   0       42.81       35.22      6.29 o 
   4  22   0       20.25       19.35      5.45 o 
   5  22   0       66.70       48.45      7.61 o 
   1  23   0       83.62       81.84     12.11 o 
   2  23   0       63.06       57.25      7.81 o 
   3  23   0        0.23       -3.52      3.16 o 
   4  23   0       19.28       19.03      5.68 o 
   0  24   0       68.87       61.54      7.84 o 
 -15   1   1       82.80       91.90      4.49 o 
 -14   1   1       13.61       11.06      1.49 o 
 -13   1   1        6.45        6.87      1.39 o 
 -12   1   1        0.11        0.05      1.00 o 
 -11   1   1       22.43       19.72      1.54 o 
 -10   1   1        0.56        0.68      0.67 o 
  -9   1   1       49.69       53.94      1.67 o 
  -8   1   1       50.16       43.11      1.42 o 
  -7   1   1      192.77      187.03      2.76 o 
  -6   1   1      133.31      107.98      1.71 o 
  -5   1   1     2046.82     2123.42     22.81 o 
  -4   1   1       25.22       38.40      1.23 o 
  -3   1   1     1508.25     1494.80     18.16 o 
  -2   1   1      282.00      279.45      4.26 o 
  -1   1   1     2717.76     2669.78     41.01 o 
   0   1   1       21.44       22.76      0.56 o 
   1   1   1     3705.31     3522.98     61.48 o 
   2   1   1     2595.41     2526.32     31.98 o 
   3   1   1      883.13      791.87      9.08 o 
   4   1   1      177.03      187.35      2.37 o 
   5   1   1      182.53      186.87      2.35 o 
   6   1   1      663.43      671.18      7.59 o 
   7   1   1       14.98       12.67      0.95 o 
   8   1   1       90.93       97.83      1.80 o 
   9   1   1       67.79       66.01      1.75 o 
  10   1   1      255.58      255.83      5.07 o 
  11   1   1        0.77       -0.11      0.86 o 
  12   1   1        5.90        7.42      1.70 o 
  13   1   1        8.93        7.65      1.65 o 
  14   1   1        1.54        0.57      1.77 o 
  15   1   1        2.65        0.39      2.54 o 
 -15   2   1       17.95       21.77      2.03 o 
 -14   2   1       88.13       87.79      3.18 o 
 -13   2   1      208.43      203.79      4.84 o 
 -12   2   1       42.59       40.58      2.98 o 
 -11   2   1      224.09      215.17      4.64 o 
 -10   2   1      442.00      415.57      7.28 o 
  -9   2   1        8.80       11.04      0.93 o 
  -8   2   1      167.40      148.14      2.60 o 
  -7   2   1      367.88      339.44      4.62 o 
  -6   2   1      467.68      541.32      6.49 o 
  -5   2   1     6228.47     6413.19     71.30 o 
  -4   2   1     1265.48     1315.77     15.35 o 
  -3   2   1     1177.52     1288.81     15.41 o 
  -2   2   1     1328.97     1348.41     17.98 o 
  -1   2   1      140.95      190.76      5.03 o 
   0   2   1      529.77      570.39      8.31 o 
   1   2   1    16436.88    16622.35    308.86 o 
   2   2   1    33484.17    28903.45    449.44 o 
   3   2   1     2820.68     2762.66     34.46 o 
   4   2   1      342.78      350.14      4.31 o 
   5   2   1      170.83      151.78      1.96 o 
   6   2   1        8.15        2.97      0.44 o 
   7   2   1      163.81      155.53      2.34 o 
   8   2   1      881.68      838.92     11.01 o 
   9   2   1      477.05      490.42      8.38 o 
  10   2   1        7.88        6.82      1.11 o 
  11   2   1       16.43       14.02      1.50 o 
  12   2   1       32.87       31.75      2.09 o 
  13   2   1        8.22        8.67      1.76 o 
  14   2   1       50.88       55.33      4.02 o 
  15   2   1       31.67       29.76      4.37 o 
 -15   3   1       10.08       11.10      1.88 o 
 -14   3   1       59.44       57.14      2.64 o 
 -13   3   1        2.01        0.68      0.99 o 
 -12   3   1       50.74       46.84      2.16 o 
 -11   3   1        1.02        1.41      0.82 o 
 -10   3   1      103.46       96.88      2.92 o 
  -9   3   1       37.41       37.33      1.71 o 
  -8   3   1       13.77       15.04      0.89 o 
  -7   3   1       42.13       45.68      1.31 o 
  -6   3   1       36.58       38.54      0.94 o 
  -5   3   1      121.75      157.36      2.71 o 
  -4   3   1      267.53      281.52      3.90 o 
  -3   3   1      113.52       95.02      1.60 o 
  -2   3   1      106.31      121.92      2.36 o 
  -1   3   1     2141.71     2319.08     34.98 o 
   0   3   1     5891.45     6212.91     83.49 o 
   1   3   1     1392.94     1547.10     25.02 o 
   2   3   1    13272.81    13295.29    244.32 o 
   3   3   1      929.50      915.27     11.73 o 
   4   3   1       72.05       94.30      1.51 o 
   5   3   1       13.50       15.34      0.71 o 
   6   3   1      635.59      632.52      7.18 o 
   7   3   1      542.81      537.08      6.62 o 
   8   3   1       27.92       27.26      1.17 o 
   9   3   1      213.02      218.64      4.47 o 
  10   3   1      120.93      113.42      3.56 o 
  11   3   1        8.40        9.17      1.32 o 
  12   3   1        9.36       10.72      1.65 o 
  13   3   1        2.27        1.83      2.62 o 
  14   3   1        3.02        2.79      1.85 o 
  15   3   1        9.78       10.64      2.66 o 
 -15   4   1       16.69       13.02      1.90 o 
 -14   4   1        2.40        2.63      1.32 o 
 -13   4   1       31.54       30.49      2.01 o 
 -12   4   1        0.94        0.99      0.93 o 
 -11   4   1        7.82        3.84      1.02 o 
 -10   4   1       74.13       77.74      2.47 o 
  -9   4   1       51.19       46.26      1.68 o 
  -8   4   1       49.01       54.90      1.62 o 
  -7   4   1       11.51        7.55      0.66 o 
  -6   4   1        3.06        5.90      0.52 o 
  -5   4   1        8.97        8.94      0.72 o 
  -4   4   1       52.68       77.67      1.37 o 
  -3   4   1     2341.07     2416.50     29.70 o 
  -2   4   1        2.77        3.65      0.32 o 
  -1   4   1      272.71      275.83      5.50 o 
   0   4   1        4.10        7.37      0.40 o 
   1   4   1    11075.55    11645.65    171.33 o 
   2   4   1     2363.00     2742.74     41.35 o 
   3   4   1        0.06        0.99      0.53 o 
   4   4   1      108.70      112.46      1.72 o 
   5   4   1       70.99       71.17      1.35 o 
   6   4   1        5.49        8.90      0.71 o 
   7   4   1       23.61       21.21      0.85 o 
   8   4   1     1033.80     1015.95     15.58 o 
   9   4   1      152.50      150.62      3.49 o 
  10   4   1        0.00        0.03      0.71 o 
  11   4   1       61.52       59.11      2.55 o 
  12   4   1        8.41        5.70      1.28 o 
  13   4   1       75.70       78.13      3.71 o 
  14   4   1       33.43       31.31      3.26 o 
  15   4   1        0.40        2.37      2.27 o 
 -15   5   1        2.90        4.05      1.93 o 
 -14   5   1        9.71        8.67      1.60 o 
 -13   5   1        0.89       -0.58      1.34 o 
 -12   5   1        2.32        4.05      1.16 o 
 -11   5   1       13.66       20.08      1.63 o 
 -10   5   1        1.14        0.68      0.73 o 
  -9   5   1      168.11      180.29      3.94 o 
  -8   5   1       31.59       30.09      1.71 o 
  -7   5   1       72.57       57.32      1.44 o 
  -6   5   1      279.16      284.93      3.82 o 
  -5   5   1       72.19       64.38      1.50 o 
  -4   5   1      885.25     1107.05     13.28 o 
  -3   5   1      250.94      249.93      3.39 o 
  -2   5   1     1790.64     1990.80     24.92 o 
  -1   5   1       10.64       15.86      0.59 o 
   0   5   1     2290.26     2524.39     30.61 o 
   1   5   1        5.85        2.65      0.25 o 
   2   5   1       17.14       19.75      0.67 o 
   3   5   1      119.70      189.38      2.78 o 
   4   5   1     2111.86     2076.04     23.28 o 
   5   5   1      330.84      316.19      4.04 o 
   6   5   1     1368.48     1299.91     14.28 o 
   7   5   1     1020.42     1009.17     12.89 o 
   8   5   1      135.45      135.39      2.94 o 
   9   5   1      343.72      324.48      6.05 o 
  10   5   1       83.09       77.83      2.53 o 
  11   5   1       32.26       32.76      1.84 o 
  12   5   1       15.78       13.73      2.37 o 
  13   5   1       24.54       22.15      2.22 o 
  14   5   1        2.16        1.49      1.85 o 
  15   5   1       14.35        8.31      3.56 o 
 -15   6   1        1.32       -0.37      1.84 o 
 -14   6   1        6.86        8.50      1.58 o 
 -13   6   1       10.23        9.74      1.55 o 
 -12   6   1        0.02       -0.20      0.97 o 
 -11   6   1       22.06       22.06      1.65 o 
 -10   6   1       96.89       91.39      3.69 o 
  -9   6   1        2.60        2.91      0.81 o 
  -8   6   1       39.00       38.74      1.50 o 
  -7   6   1        0.62        1.76      0.43 o 
  -6   6   1        3.10        4.47      0.52 o 
  -5   6   1      198.54      201.48      3.00 o 
  -4   6   1     1713.74     1832.65     27.69 o 
  -3   6   1      441.91      454.52      6.38 o 
  -2   6   1      392.40      386.46      5.95 o 
  -1   6   1     1698.56     1744.16     23.12 o 
   0   6   1      607.59      691.20      9.17 o 
   1   6   1      242.48      247.91      3.20 o 
   2   6   1     3564.07     3935.51     49.21 o 
   3   6   1     2865.75     3369.58     40.03 o 
   4   6   1        1.24        1.55      0.45 o 
   5   6   1      172.01      198.16      2.79 o 
   6   6   1      123.17      125.40      2.20 o 
   7   6   1       13.10       12.11      0.90 o 
   8   6   1      439.94      409.45      7.14 o 
   9   6   1      201.07      193.32      4.18 o 
  10   6   1        4.27        3.49      0.95 o 
  11   6   1      170.04      170.81      4.18 o 
  12   6   1       13.17        9.00      2.72 o 
  13   6   1        7.17       10.12      1.81 o 
  14   6   1      108.18      108.34      6.34 o 
  15   6   1       48.13       42.93      7.06 o 
 -15   7   1        0.43        3.77      2.58 o 
 -14   7   1        0.18        1.95      1.42 o 
 -13   7   1        0.07       -0.57      1.07 o 
 -12   7   1       71.74       71.24      4.11 o 
 -11   7   1        1.10        2.38      0.97 o 
 -10   7   1        0.40        0.11      0.72 o 
  -9   7   1       47.60       45.17      1.89 o 
  -8   7   1        7.07        6.51      0.85 o 
  -7   7   1       59.67       52.67      1.69 o 
  -6   7   1        9.46       11.20      0.74 o 
  -5   7   1      473.44      499.09      6.44 o 
  -4   7   1        8.24       12.39      0.72 o 
  -3   7   1      176.96      175.76      2.81 o 
  -2   7   1        1.88        0.37      0.30 o 
  -1   7   1      120.23      135.49      2.47 o 
   0   7   1       28.77       30.97      0.96 o 
   1   7   1       93.18       93.15      1.88 o 
   2   7   1      627.58      720.69      9.68 o 
   3   7   1      675.63      796.17      9.98 o 
   4   7   1     1261.89     1299.47     16.12 o 
   5   7   1      354.16      343.09      4.84 o 
   6   7   1      843.30      866.52     11.95 o 
   7   7   1      560.78      542.56      9.01 o 
   8   7   1       94.48       93.32      2.40 o 
   9   7   1       44.42       47.10      2.41 o 
  10   7   1       99.99       99.34      3.41 o 
  11   7   1      104.68      113.15      3.71 o 
  12   7   1       52.77       52.80      2.75 o 
  13   7   1       54.88       54.38      3.63 o 
  14   7   1       10.30        9.70      2.20 o 
 -14   8   1       21.21       19.83      2.65 o 
 -13   8   1       10.41       11.75      1.76 o 
 -12   8   1        0.16       -0.93      0.92 o 
 -11   8   1      106.22      105.69      3.21 o 
 -10   8   1       24.58       22.74      1.53 o 
  -9   8   1        7.80        9.18      1.24 o 
  -8   8   1      192.00      186.58      3.73 o 
  -7   8   1       94.94       88.22      2.25 o 
  -6   8   1        1.18        0.58      0.52 o 
  -5   8   1      715.27      694.74      9.23 o 
  -4   8   1     1088.70     1143.01     13.79 o 
  -3   8   1       17.09       29.32      0.86 o 
  -2   8   1      175.36      197.34      3.18 o 
  -1   8   1      301.49      403.80      6.27 o 
   0   8   1      287.20      329.65      5.21 o 
   1   8   1      221.84      243.44      3.27 o 
   2   8   1     2074.14     2204.17     30.12 o 
   3   8   1        2.41        7.05      0.57 o 
   4   8   1      614.03      674.27      8.56 o 
   5   8   1      454.87      472.25      9.65 o 
   6   8   1      960.38      920.14     13.43 o 
   7   8   1      227.55      225.47      5.19 o 
   8   8   1       40.93       42.99      1.70 o 
   9   8   1      210.14      218.49      4.32 o 
  10   8   1       53.73       57.68      2.52 o 
  11   8   1       52.01       51.97      2.93 o 
  12   8   1       17.29       16.69      3.05 o 
  13   8   1       56.96       68.23      4.05 o 
  14   8   1       38.21       35.16      3.33 o 
 -14   9   1       16.99       14.48      2.45 o 
 -13   9   1       80.25       73.07      4.79 o 
 -12   9   1       73.00       73.70      3.08 o 
 -11   9   1        1.90       -0.68      0.93 o 
 -10   9   1       71.15       74.79      3.36 o 
  -9   9   1      321.26      323.42      6.25 o 
  -8   9   1      385.71      379.33      6.39 o 
  -7   9   1       56.58       51.15      1.88 o 
  -6   9   1      827.57      814.59     12.86 o 
  -5   9   1       91.51       97.08      2.02 o 
  -4   9   1      741.19      750.26     10.22 o 
  -3   9   1     1334.63     1352.05     18.33 o 
  -2   9   1       80.49       70.66      1.63 o 
  -1   9   1      949.40     1122.08     15.26 o 
   0   9   1      467.88      543.21      7.45 o 
   1   9   1      239.96      240.99      3.05 o 
   2   9   1       50.45       67.25      1.27 o 
   3   9   1     1463.94     1561.20     21.57 o 
   4   9   1     1269.28     1297.91     19.20 o 
   5   9   1      107.05       93.73      2.22 o 
   6   9   1     1391.02     1367.15     22.61 o 
   7   9   1      190.96      191.15      4.49 o 
   8   9   1        9.31       11.24      1.24 o 
   9   9   1       38.51       40.92      1.91 o 
  10   9   1       70.10       71.71      3.81 o 
  11   9   1       13.37       11.50      2.01 o 
  12   9   1       14.21       16.14      2.12 o 
  13   9   1       34.24       32.08      3.39 o 
  14   9   1        0.05       -1.30      2.02 o 
 -14  10   1        2.12        2.43      2.35 o 
 -13  10   1       60.94       57.02      3.70 o 
 -12  10   1        0.79        0.28      1.10 o 
 -11  10   1      212.19      218.58      6.50 o 
 -10  10   1        0.05        0.61      0.93 o 
  -9  10   1       12.18       12.69      1.27 o 
  -8  10   1        9.83       11.33      1.17 o 
  -7  10   1        4.69        3.10      0.88 o 
  -6  10   1        5.57        8.84      1.19 o 
  -5  10   1      307.58      318.29      6.43 o 
  -4  10   1      266.07      282.22      4.89 o 
  -3  10   1      233.82      213.72      4.23 o 
  -2  10   1      110.99      127.99      3.06 o 
  -1  10   1     1392.53     1578.44     20.07 o 
   0  10   1       40.08       54.67      1.35 o 
   1  10   1      407.29      451.70      6.32 o 
   2  10   1      518.21      555.92      7.55 o 
   3  10   1       57.89       57.10      1.67 o 
   4  10   1       18.41       17.12      1.17 o 
   5  10   1        0.07        0.75      0.72 o 
   6  10   1      479.48      480.39      9.02 o 
   7  10   1        0.76        1.63      0.81 o 
   8  10   1       55.69       51.76      2.28 o 
   9  10   1       33.76       33.90      2.54 o 
  10  10   1       66.29       70.76      3.19 o 
  11  10   1       13.69       10.06      1.83 o 
  12  10   1        0.01       -1.09      1.30 o 
  13  10   1        0.76       -0.20      1.55 o 
  14  10   1        3.07        1.73      2.43 o 
 -14  11   1        4.76        4.08      2.45 o 
 -13  11   1       62.72       60.84      3.92 o 
 -12  11   1       18.94       17.35      2.39 o 
 -11  11   1       23.81       24.10      2.33 o 
 -10  11   1        8.94        6.49      1.27 o 
  -9  11   1        0.84        0.83      1.13 o 
  -8  11   1        4.43        4.91      0.99 o 
  -7  11   1      108.21      119.23      4.65 o 
  -6  11   1       12.59       11.78      1.55 o 
  -5  11   1        6.46        7.14      1.41 o 
  -4  11   1      315.52      323.91      7.56 o 
  -3  11   1      156.00      179.47      3.83 o 
  -2  11   1       56.56       63.40      1.67 o 
  -1  11   1      284.41      303.76      4.58 o 
   0  11   1       81.70       91.00      1.92 o 
   1  11   1        0.28       -0.06      0.50 o 
   2  11   1        2.52        4.62      0.80 o 
   3  11   1      558.75      580.31     11.87 o 
   4  11   1      284.51      301.96      7.10 o 
   5  11   1      225.73      219.39      5.56 o 
   6  11   1       14.51       12.70      1.25 o 
   7  11   1        4.15        5.50      1.08 o 
   8  11   1       42.00       45.56      2.28 o 
   9  11   1        0.11        0.26      0.94 o 
  10  11   1       83.48       83.06      3.25 o 
  11  11   1        6.62        8.03      1.68 o 
  12  11   1        0.36        0.31      1.40 o 
  13  11   1        5.77        4.15      1.95 o 
 -13  12   1        3.15       -0.25      2.41 o 
 -12  12   1       13.42       19.62      2.48 o 
 -11  12   1       49.78       53.41      2.91 o 
 -10  12   1      175.93      191.08      4.64 o 
  -9  12   1        2.96        6.04      1.32 o 
  -8  12   1       71.95       81.25      4.17 o 
  -7  12   1      101.44      108.60      4.55 o 
  -6  12   1        1.22        0.91      1.66 o 
  -5  12   1      175.80      171.39      7.71 o 
  -4  12   1      168.51      159.91      6.56 o 
  -3  12   1      280.81      315.87      8.30 o 
  -2  12   1      410.12      473.23     11.31 o 
  -1  12   1       19.10       23.05      1.40 o 
   0  12   1       57.53       67.12      1.90 o 
   1  12   1      232.48      271.33      5.82 o 
   2  12   1       54.12       51.88      1.88 o 
   3  12   1       39.03       38.68      1.85 o 
   4  12   1        4.97        4.73      1.13 o 
   5  12   1      114.77      121.41      8.52 o 
   6  12   1       40.11       44.44      3.37 o 
   7  12   1      257.08      267.76     10.03 o 
   8  12   1      208.97      216.56      6.07 o 
   9  12   1       26.70       24.85      3.07 o 
  10  12   1       12.12       14.05      3.05 o 
  11  12   1        2.37       -0.97      1.37 o 
  12  12   1        2.31        1.38      1.66 o 
  13  12   1       23.01       24.16      6.06 o 
 -12  13   1        7.84        9.39      3.52 o 
 -11  13   1        8.50        7.87      3.32 o 
 -10  13   1      145.97      147.11      5.11 o 
  -9  13   1      849.88      855.63     17.71 o 
  -8  13   1       78.05       71.41      3.90 o 
  -7  13   1      183.44      196.72      6.63 o 
  -6  13   1      204.99      209.69      6.80 o 
  -5  13   1        2.05        2.33      1.30 o 
  -4  13   1        7.00        4.90      1.38 o 
  -3  13   1     1315.40     1382.83     28.01 o 
  -2  13   1     1111.37     1142.61     24.07 o 
  -1  13   1      111.23      126.44      3.92 o 
   0  13   1      672.84      748.09     13.77 o 
   1  13   1       69.51       83.83      2.75 o 
   2  13   1      105.77      113.87      3.29 o 
   3  13   1      124.44      128.49      4.05 o 
   4  13   1      324.31      350.65     14.73 o 
   5  13   1       34.95       31.42      2.99 o 
   6  13   1      262.96      270.30      9.16 o 
   7  13   1      193.97      201.80      6.75 o 
   8  13   1        9.14        9.77      2.68 o 
   9  13   1       29.29       28.52      2.99 o 
  10  13   1       28.50       28.43      2.23 o 
  11  13   1        0.05       -0.29      1.45 o 
  12  13   1       98.98       98.84      4.94 o 
  13  13   1       41.60       42.26      4.60 o 
 -12  14   1        5.31        4.81      3.84 o 
 -11  14   1        0.10       -0.74      2.10 o 
 -10  14   1       86.71       74.88      4.98 o 
  -9  14   1        0.41        1.81      1.46 o 
  -8  14   1        2.91        2.83      1.58 o 
  -7  14   1        1.72       -0.81      1.47 o 
  -6  14   1        7.01        4.96      2.12 o 
  -5  14   1       18.25       14.41      1.99 o 
  -4  14   1       13.27       15.01      1.90 o 
  -3  14   1       51.49       61.72      2.80 o 
  -2  14   1     1801.86     1915.32     38.52 o 
  -1  14   1       42.79       42.11      2.31 o 
   0  14   1       48.35       55.64      2.63 o 
   1  14   1      123.33      133.10      3.70 o 
   2  14   1        4.18        5.26      1.74 o 
   3  14   1       49.00       54.27      2.97 o 
   4  14   1       63.13       69.47      3.48 o 
   5  14   1      838.99      830.28     40.45 o 
   6  14   1       23.41       21.19      2.93 o 
   7  14   1        0.83       -0.58      1.82 o 
   8  14   1       18.46       18.20      3.30 o 
   9  14   1       13.95        9.01      3.03 o 
  10  14   1        0.20       -0.38      1.97 o 
  11  14   1        2.63        3.94      3.13 o 
 -11  15   1        1.27        5.23      3.48 o 
 -10  15   1        4.01        2.64      3.29 o 
  -9  15   1       10.97       11.43      1.95 o 
  -8  15   1       16.10        9.73      2.08 o 
  -7  15   1        3.22        1.46      1.55 o 
  -6  15   1        8.88        8.10      2.23 o 
  -5  15   1       22.74       24.01      2.45 o 
  -4  15   1        0.27       -0.01      1.12 o 
  -3  15   1      195.59      209.52      9.19 o 
  -2  15   1      134.33      136.11      7.47 o 
  -1  15   1       27.75       35.20      2.64 o 
   0  15   1       45.38       46.00      3.11 o 
   1  15   1       50.20       55.20      3.21 o 
   2  15   1       70.89       84.47      4.97 o 
   3  15   1       24.57       32.00      3.26 o 
   4  15   1       65.41       61.47      3.42 o 
   5  15   1       10.33        7.91      2.23 o 
   6  15   1        5.92        4.65      2.36 o 
   7  15   1        3.05        2.59      2.36 o 
   8  15   1        2.23        0.42      2.31 o 
   9  15   1       43.18       47.96      4.81 o 
  10  15   1       15.92       17.20      3.38 o 
  11  15   1       90.33       84.56      6.21 o 
 -11  16   1       46.14       38.90      6.19 o 
 -10  16   1       14.89       14.55      3.03 o 
  -9  16   1       45.06       46.54      4.55 o 
  -8  16   1       26.38       27.22      3.02 o 
  -7  16   1       62.20       61.73      3.98 o 
  -6  16   1      133.03      127.94      6.34 o 
  -5  16   1       57.87       54.10      3.53 o 
  -4  16   1      189.00      183.44      7.94 o 
  -3  16   1        1.43        0.99      1.14 o 
  -2  16   1        8.89       12.99      2.01 o 
  -1  16   1       62.89       59.19      3.48 o 
   0  16   1       58.00       57.36      3.34 o 
   1  16   1       32.91       32.73      2.72 o 
   2  16   1      300.66      315.15      9.28 o 
   3  16   1       41.27       47.18      5.64 o 
   4  16   1      233.49      241.86      9.88 o 
   5  16   1      117.46      120.62      5.08 o 
   6  16   1        2.92        2.66      2.31 o 
   7  16   1       43.95       36.65      4.37 o 
   8  16   1       75.19       83.07      7.48 o 
   9  16   1       51.12       70.51      8.19 o 
  10  16   1       19.75       14.49      3.27 o 
  11  16   1       13.97       18.19      5.45 o 
 -11  17   1       17.13       19.32      5.55 o 
 -10  17   1       57.52       59.30      6.71 o 
  -9  17   1       57.94       60.33      5.20 o 
  -8  17   1      112.83      116.63      6.51 o 
  -7  17   1        3.95        7.03      2.10 o 
  -6  17   1       64.68       63.61      3.98 o 
  -5  17   1      104.18      112.95      9.13 o 
  -4  17   1       67.06       70.08      4.62 o 
  -3  17   1       46.49       52.50      4.79 o 
  -2  17   1      450.20      461.88     16.83 o 
  -1  17   1      362.43      370.42     10.58 o 
   0  17   1      137.62      150.75      7.11 o 
   1  17   1      211.81      227.30      7.46 o 
   2  17   1       40.87       45.19      3.67 o 
   3  17   1      114.19      126.14      7.08 o 
   4  17   1        2.61        1.43      2.33 o 
   5  17   1       36.41       39.74      4.36 o 
   6  17   1        8.97        7.18      2.91 o 
   7  17   1       69.28       71.39      7.14 o 
   8  17   1        7.98        9.29      4.45 o 
   9  17   1        0.03        1.39      3.52 o 
  10  17   1       44.02       35.20      4.60 o 
 -10  18   1       13.29       12.39      5.19 o 
  -9  18   1        2.90       -1.13      2.45 o 
  -8  18   1        3.02        2.32      3.48 o 
  -7  18   1        0.76       -0.23      2.53 o 
  -6  18   1        0.40       -0.22      1.55 o 
  -5  18   1        0.61       -2.17      1.47 o 
  -4  18   1        0.50        1.34      2.35 o 
  -3  18   1       23.36       20.33      3.41 o 
  -2  18   1       45.70       52.31      4.19 o 
  -1  18   1      136.84      154.14      6.01 o 
   0  18   1        5.13        4.39      2.24 o 
   1  18   1        6.87        8.18      2.52 o 
   2  18   1       16.27       15.62      2.37 o 
   3  18   1        2.09       -1.95      2.25 o 
   4  18   1        4.73        2.86      2.58 o 
   5  18   1       53.19       60.29      5.31 o 
   6  18   1      114.56      111.95      7.14 o 
   7  18   1        7.58        9.19      4.29 o 
   8  18   1       48.59       65.44      8.16 o 
   9  18   1        0.82        4.26      4.03 o 
  10  18   1       75.43       75.67      9.03 o 
  -9  19   1      100.23      108.15     10.74 o 
  -8  19   1       76.03       91.73      9.68 o 
  -7  19   1       11.08       12.10      4.58 o 
  -6  19   1       28.30       26.05      3.58 o 
  -5  19   1        8.24        7.72      4.89 o 
  -4  19   1       66.17       67.62      5.50 o 
  -3  19   1       91.43       95.73      6.15 o 
  -2  19   1      180.33      170.56      9.36 o 
  -1  19   1        7.96        3.17      2.66 o 
   0  19   1       70.95       69.14      5.97 o 
   1  19   1        1.52        0.46      3.21 o 
   2  19   1        0.32        1.29      1.97 o 
   3  19   1       27.54       27.04      3.05 o 
   4  19   1        0.87       -2.68      5.34 o 
   5  19   1        0.19       -0.23      2.51 o 
   6  19   1       25.19       28.45      5.81 o 
   7  19   1        8.47       15.35      5.13 o 
   8  19   1      110.63      110.02     10.39 o 
   9  19   1        0.23        2.23      3.94 o 
  -8  20   1       46.80       38.00      7.16 o 
  -7  20   1       58.34       53.48      7.81 o 
  -6  20   1        0.58       -3.52      2.94 o 
  -5  20   1       40.55       41.29      6.61 o 
  -4  20   1      102.69      105.32      6.85 o 
  -3  20   1       44.88       46.98      4.71 o 
  -2  20   1      124.76      130.54      7.10 o 
  -1  20   1       51.80       56.46      4.87 o 
   0  20   1        3.53        5.67      2.47 o 
   1  20   1      124.66      125.61      6.95 o 
   2  20   1        4.19        2.33      2.35 o 
   3  20   1       41.79       41.14      5.43 o 
   4  20   1       35.30       27.26      4.26 o 
   5  20   1       77.69       67.77      8.22 o 
   6  20   1        2.20        3.23      3.74 o 
   7  20   1       27.22       19.58      5.77 o 
   8  20   1      122.76      147.37     12.35 o 
  -7  21   1       14.29       16.80      5.71 o 
  -6  21   1       20.69       20.45      6.03 o 
  -5  21   1        0.62       -2.16      3.13 o 
  -4  21   1        4.15        1.74      3.68 o 
  -3  21   1       41.19       42.38      6.68 o 
  -2  21   1       23.13       21.25      3.53 o 
  -1  21   1        1.33       -0.40      2.17 o 
   0  21   1        6.89        8.95      2.90 o 
   1  21   1       64.24       78.23      7.53 o 
   2  21   1        3.52        6.22      2.85 o 
   3  21   1       32.74       25.58      5.58 o 
   4  21   1       50.11       53.38      7.52 o 
   5  21   1        6.84       11.64      4.87 o 
   6  21   1        0.52        5.29      4.06 o 
   7  21   1        6.55       -0.42      3.71 o 
  -6  22   1        0.07       -2.61      3.35 o 
  -5  22   1        0.62       -1.48      3.19 o 
  -4  22   1        0.70        6.10      4.13 o 
  -3  22   1       11.85        6.45      3.90 o 
  -2  22   1        0.52        2.23      3.71 o 
  -1  22   1        0.96       -0.49      3.61 o 
   0  22   1        2.62       -0.35      2.27 o 
   1  22   1       13.41        6.49      3.73 o 
   2  22   1       16.75       18.15      3.68 o 
   3  22   1        6.13        3.55      3.90 o 
   4  22   1        3.01        1.00      3.48 o 
   5  22   1        1.25       -2.90      3.06 o 
   6  22   1        6.96        3.19      3.74 o 
  -4  23   1        4.23        0.48      3.84 o 
  -3  23   1       21.05       15.74      5.29 o 
  -2  23   1       18.61       27.00      5.93 o 
  -1  23   1        1.71       -0.47      2.64 o 
   0  23   1        0.47       -0.02      2.46 o 
   1  23   1        1.44       -0.14      5.39 o 
   2  23   1       14.67       19.58      5.64 o 
   3  23   1        9.98        0.71      3.71 o 
   4  23   1        1.74        1.48      3.58 o 
 -15   0   2      108.24      114.26      6.00 o 
 -14   0   2        0.92        0.10      1.48 o 
 -13   0   2        7.97        7.44      1.76 o 
 -12   0   2      768.86      758.04     17.59 o 
 -11   0   2      335.24      313.39      8.52 o 
 -10   0   2        2.10        0.01      1.01 o 
  -9   0   2      786.82      724.08     16.04 o 
  -8   0   2        0.27        0.99      0.62 o 
  -7   0   2       11.71        9.51      0.84 o 
  -6   0   2       70.25       73.03      2.11 o 
  -5   0   2      994.19      895.09     15.31 o 
  -4   0   2     1183.87     1295.48     24.21 o 
  -3   0   2     1319.10     1363.72     25.29 o 
  -2   0   2     4949.49     5022.58    105.44 o 
  -1   0   2     5780.73     5525.45     89.50 o 
   0   0   2      211.24      158.59      3.17 o 
   1   0   2     1708.79     1559.75     32.13 o 
   2   0   2     1063.38     1077.83     24.12 o 
   3   0   2     2952.30     2966.81     66.22 o 
   4   0   2     1327.56     1374.85     21.14 o 
   5   0   2     1537.50     1452.58     20.28 o 
   6   0   2      328.81      296.84      5.41 o 
   7   0   2        3.37        7.27      0.83 o 
   8   0   2       22.42       23.64      1.32 o 
   9   0   2      604.61      633.77     11.83 o 
  10   0   2      752.49      739.84     21.02 o 
  11   0   2      185.54      185.31      7.63 o 
  12   0   2        0.09       -0.29      2.44 o 
  13   0   2      130.98      143.79     10.74 o 
  14   0   2        0.67       -0.94      3.48 o 
  15   0   2        1.68        0.81      3.52 o 
 -15   1   2        0.22       -0.05      1.17 o 
 -14   1   2        0.02        0.46      1.04 o 
 -13   1   2       67.37       67.08      3.59 o 
 -12   1   2       13.91       15.04      1.40 o 
 -11   1   2       59.47       56.52      2.17 o 
 -10   1   2       31.33       29.42      1.52 o 
  -9   1   2       18.52       12.60      1.65 o 
  -8   1   2      281.37      263.08      3.92 o 
  -7   1   2        0.28        0.24      0.37 o 
  -6   1   2        1.19        1.12      0.39 o 
  -5   1   2      194.72      171.22      2.30 o 
  -4   1   2       27.02       41.89      0.94 o 
  -3   1   2        8.54       15.68      0.52 o 
  -2   1   2       18.95       25.28      0.60 o 
  -1   1   2       73.50       55.53      1.02 o 
   0   1   2     1484.55     1415.94     21.23 o 
   1   1   2       46.07       44.47      0.90 o 
   2   1   2      719.65      675.02     10.84 o 
   3   1   2       33.14       53.13      1.90 o 
   4   1   2       27.80       28.52      0.73 o 
   5   1   2     1069.33     1020.37     10.01 o 
   6   1   2       67.42       58.64      1.19 o 
   7   1   2       37.98       37.82      1.50 o 
   8   1   2      118.38      119.31      2.32 o 
   9   1   2      176.73      180.51      3.73 o 
  10   1   2       17.77       17.61      1.68 o 
  11   1   2       18.42       17.05      2.17 o 
  12   1   2      217.42      231.21      6.45 o 
  13   1   2       10.97        9.49      2.14 o 
  14   1   2        6.53        6.57      2.94 o 
  15   1   2       20.12       19.57      7.61 o 
 -15   2   2       25.18       25.34      2.12 o 
 -14   2   2       10.16       10.56      1.56 o 
 -13   2   2        0.06       -1.11      0.85 o 
 -12   2   2        4.74        2.96      0.95 o 
 -11   2   2       75.45       71.04      2.40 o 
 -10   2   2        0.00       -0.14      0.72 o 
  -9   2   2       31.83       28.94      1.36 o 
  -8   2   2      148.69      142.28      2.53 o 
  -7   2   2        1.31        0.74      0.43 o 
  -6   2   2      193.83      191.54      3.13 o 
  -5   2   2        0.65        0.70      0.27 o 
  -4   2   2      114.87      137.45      1.94 o 
  -3   2   2      151.05      158.11      2.18 o 
  -2   2   2        1.82        1.48      0.21 o 
  -1   2   2     3174.88     3179.73     46.44 o 
   0   2   2     1294.87     1374.70     19.27 o 
   1   2   2      602.63      640.33      8.86 o 
   2   2   2     2415.39     2475.76     32.29 o 
   3   2   2     3951.16     3949.59     56.56 o 
   4   2   2       10.01       11.53      0.71 o 
   5   2   2        8.32        9.20      0.50 o 
   6   2   2       32.12       28.32      0.86 o 
   7   2   2      243.65      252.31      3.38 o 
   8   2   2      131.80      126.18      2.50 o 
   9   2   2      255.61      238.12      8.14 o 
  10   2   2       71.34       80.01      3.16 o 
  11   2   2        2.41        1.45      1.15 o 
  12   2   2        2.00        0.66      1.43 o 
  13   2   2        0.18        0.20      1.55 o 
  14   2   2        0.97       -2.22      2.25 o 
  15   2   2       14.37       12.80      3.73 o 
 -15   3   2      113.97      134.88      5.72 o 
 -14   3   2       40.81       44.01      2.34 o 
 -13   3   2       93.30       89.38      3.04 o 
 -12   3   2       22.18       20.21      1.55 o 
 -11   3   2        0.05       -0.70      0.77 o 
 -10   3   2       13.05       20.70      1.51 o 
  -9   3   2       16.73       18.28      1.08 o 
  -8   3   2       41.75       30.70      1.25 o 
  -7   3   2     1167.08     1116.32     14.85 o 
  -6   3   2        1.88        1.83      0.50 o 
  -5   3   2      138.82      127.03      1.89 o 
  -4   3   2     1251.28     1188.60     14.06 o 
  -3   3   2     1648.65     1725.85     20.06 o 
  -2   3   2       11.67       10.33      0.90 o 
  -1   3   2     1077.50     1115.01     16.66 o 
   0   3   2     3426.82     3601.39     46.16 o 
   1   3   2     8263.48     8375.94    130.45 o 
   2   3   2      528.95      497.97      7.67 o 
   3   3   2      281.37      255.63      4.06 o 
   4   3   2      167.05      132.18      2.02 o 
   5   3   2      187.81      183.58      3.22 o 
   6   3   2      565.50      559.99      6.46 o 
   7   3   2        9.11        6.17      0.70 o 
   8   3   2      949.02      910.41     13.21 o 
   9   3   2       42.88       44.87      1.83 o 
  10   3   2       45.84       44.48      1.97 o 
  11   3   2      190.29      197.23      5.59 o 
  12   3   2        0.13        2.58      1.63 o 
  13   3   2        1.15       -0.06      1.56 o 
  14   3   2        0.74        1.31      2.51 o 
  15   3   2        3.87        4.65      2.92 o 
 -15   4   2      192.81      216.60      5.42 o 
 -14   4   2       64.52       75.86      2.99 o 
 -13   4   2       74.59       77.97      2.84 o 
 -12   4   2       27.08       27.76      1.75 o 
 -11   4   2      275.98      261.86      5.94 o 
 -10   4   2      106.91       83.89      2.80 o 
  -9   4   2       78.53       77.33      2.05 o 
  -8   4   2      755.18      638.97      9.05 o 
  -7   4   2        0.02       -0.01      0.43 o 
  -6   4   2      547.16      505.24      6.20 o 
  -5   4   2       92.16       83.66      1.49 o 
  -4   4   2      151.42      167.33      2.35 o 
  -3   4   2     5469.59     5989.86     72.82 o 
  -2   4   2      764.16      816.74     11.08 o 
  -1   4   2      176.90      193.83      2.92 o 
   0   4   2      501.89      498.52      6.33 o 
   1   4   2      984.77     1075.67     15.77 o 
   2   4   2      572.51      640.84     10.01 o 
   3   4   2     3777.14     3895.42     52.78 o 
   4   4   2     5340.28     5490.53     63.10 o 
   5   4   2        8.27        5.35      0.59 o 
   6   4   2       37.31       41.04      1.13 o 
   7   4   2        0.49        0.22      0.50 o 
   8   4   2       81.97       83.81      2.21 o 
   9   4   2      175.58      169.99      3.82 o 
  10   4   2      491.79      503.46      8.77 o 
  11   4   2       54.20       48.61      4.33 o 
  12   4   2       71.64       70.87      4.08 o 
  13   4   2       23.86       17.12      2.61 o 
  14   4   2        5.96        3.95      2.01 o 
  15   4   2       31.48       31.69      4.54 o 
 -15   5   2        3.43        3.56      1.52 o 
 -14   5   2        1.35        2.07      1.15 o 
 -13   5   2        2.53        2.73      1.04 o 
 -12   5   2        0.47        1.11      0.96 o 
 -11   5   2       37.93       29.24      1.87 o 
 -10   5   2       24.15       17.79      1.60 o 
  -9   5   2        0.00       -0.02      0.59 o 
  -8   5   2       82.84       71.18      1.99 o 
  -7   5   2      395.58      371.98      5.10 o 
  -6   5   2       72.59       84.12      1.76 o 
  -5   5   2       69.40       87.33      1.73 o 
  -4   5   2      185.12      230.28      3.82 o 
  -3   5   2     1499.90     1845.14     24.16 o 
  -2   5   2       82.16      100.37      2.43 o 
  -1   5   2       22.03       18.02      0.66 o 
   0   5   2       14.18       19.30      0.64 o 
   1   5   2     1762.57     2134.21     28.33 o 
   2   5   2     1148.68     1175.94     16.37 o 
   3   5   2     1163.25     1331.24     17.05 o 
   4   5   2     2936.52     3155.87     38.15 o 
   5   5   2      817.96      806.14     10.79 o 
   6   5   2      381.99      382.94      5.11 o 
   7   5   2      432.83      434.92      6.48 o 
   8   5   2     1087.78     1052.98     16.16 o 
   9   5   2      250.13      246.00      7.74 o 
  10   5   2        0.00        0.00      0.79 o 
  11   5   2       59.84       61.14      3.13 o 
  12   5   2       82.60       79.57      4.30 o 
  13   5   2       41.20       42.69      3.44 o 
  14   5   2       32.77       39.56      3.58 o 
  15   5   2       23.13       26.83      4.42 o 
 -15   6   2        0.01       -2.65      1.67 o 
 -14   6   2       80.43       73.54      3.26 o 
 -13   6   2       26.27       22.93      1.99 o 
 -12   6   2        9.71        7.75      1.37 o 
 -11   6   2        1.40       -0.89      0.75 o 
 -10   6   2       28.34       28.88      1.96 o 
  -9   6   2      262.88      238.60      4.83 o 
  -8   6   2       26.21       26.61      1.29 o 
  -7   6   2      158.92      131.82      2.38 o 
  -6   6   2      140.66      162.94      2.54 o 
  -5   6   2      138.30      126.78      2.16 o 
  -4   6   2      557.27      547.38      7.57 o 
  -3   6   2      508.38      572.39      8.19 o 
  -2   6   2      261.23      264.57      4.27 o 
  -1   6   2      386.23      490.23      6.53 o 
   0   6   2     1190.16     1362.15     16.00 o 
   1   6   2      120.32      174.36      2.86 o 
   2   6   2       61.05       57.22      1.27 o 
   3   6   2     3823.94     4175.20     52.33 o 
   4   6   2     2877.51     3144.63     39.19 o 
   5   6   2       48.50       56.34      1.25 o 
   6   6   2      753.37      746.71     11.06 o 
   7   6   2      391.47      363.71      6.44 o 
   8   6   2      199.36      196.01      3.83 o 
   9   6   2       31.69       30.68      1.62 o 
  10   6   2      228.89      225.22      5.40 o 
  11   6   2      146.08      149.69      4.32 o 
  12   6   2        0.48       -0.09      1.44 o 
  13   6   2       48.28       51.52      4.38 o 
  14   6   2       14.06       13.94      2.64 o 
 -15   7   2        5.69        2.87      2.02 o 
 -14   7   2        8.04       10.88      1.81 o 
 -13   7   2      249.29      242.50      6.09 o 
 -12   7   2       17.83       17.95      1.74 o 
 -11   7   2      226.78      224.86      4.97 o 
 -10   7   2       85.27       86.67      2.70 o 
  -9   7   2        0.66        0.58      0.65 o 
  -8   7   2      136.20      133.65      2.95 o 
  -7   7   2      252.46      271.82      4.42 o 
  -6   7   2     1121.03     1157.12     13.32 o 
  -5   7   2      107.83      109.80      2.22 o 
  -4   7   2      509.83      501.29      6.13 o 
  -3   7   2      354.08      414.18      5.22 o 
  -2   7   2       25.17       19.87      1.10 o 
  -1   7   2     2704.43     2947.38     36.71 o 
   0   7   2       10.93        9.15      0.73 o 
   1   7   2     1714.16     2063.06     30.96 o 
   2   7   2     1030.16     1119.56     15.74 o 
   3   7   2      851.89      946.09     13.11 o 
   4   7   2       42.76       64.25      1.51 o 
   5   7   2      347.17      328.31      4.93 o 
   6   7   2     1166.57     1186.09     16.93 o 
   7   7   2      116.95      111.59      3.27 o 
   8   7   2     1056.34     1027.49     14.87 o 
   9   7   2      249.37      250.45      5.23 o 
  10   7   2      132.84      133.42      3.94 o 
  11   7   2       54.02       50.63      2.58 o 
  12   7   2       43.73       49.45      3.58 o 
  13   7   2        0.45        0.16      1.98 o 
  14   7   2        8.68       12.47      3.09 o 
 -14   8   2       83.62       81.50      3.82 o 
 -13   8   2      121.97      117.47      5.05 o 
 -12   8   2       13.19       11.96      1.61 o 
 -11   8   2      325.67      311.80      6.32 o 
 -10   8   2       15.37       11.81      1.23 o 
  -9   8   2      190.75      202.04      4.38 o 
  -8   8   2       78.95       75.97      3.30 o 
  -7   8   2        6.82        2.73      0.89 o 
  -6   8   2        0.43        1.14      0.49 o 
  -5   8   2       11.19        5.10      0.69 o 
  -4   8   2       17.58       24.41      1.30 o 
  -3   8   2     1243.43     1320.07     16.11 o 
  -2   8   2     1308.74     1557.53     18.82 o 
  -1   8   2       64.78       70.87      1.48 o 
   0   8   2      592.30      606.80      8.38 o 
   1   8   2     1550.89     1749.66     23.05 o 
   2   8   2      248.86      300.69      4.80 o 
   3   8   2      161.35      148.09      2.56 o 
   4   8   2      888.17      963.03     16.08 o 
   5   8   2       58.14       76.56      1.96 o 
   6   8   2       22.77       20.80      1.35 o 
   7   8   2       11.55       12.46      1.24 o 
   8   8   2        0.09       -0.43      0.87 o 
   9   8   2       57.45       63.30      2.60 o 
  10   8   2       28.48       29.20      2.21 o 
  11   8   2        0.07       -0.34      1.20 o 
  12   8   2       29.04       29.79      3.03 o 
  13   8   2       19.44       20.51      2.78 o 
  14   8   2        0.59       -2.55      2.25 o 
 -14   9   2        0.02        1.81      1.51 o 
 -13   9   2       28.74       24.63      2.27 o 
 -12   9   2       24.25       21.93      1.94 o 
 -11   9   2       47.36       46.34      2.20 o 
 -10   9   2       11.23       15.98      1.41 o 
  -9   9   2       14.76       13.30      1.25 o 
  -8   9   2       52.22       44.25      1.71 o 
  -7   9   2       40.89       45.77      1.64 o 
  -6   9   2       38.80       34.90      1.82 o 
  -5   9   2        8.35        7.82      0.77 o 
  -4   9   2        1.41        0.21      0.43 o 
  -3   9   2       74.21       88.49      1.85 o 
  -2   9   2      633.46      720.20      9.58 o 
  -1   9   2       31.72       24.04      0.96 o 
   0   9   2      451.65      603.25      8.16 o 
   1   9   2        5.76        9.47      0.54 o 
   2   9   2      103.95      119.26      2.18 o 
   3   9   2       23.14       26.63      1.10 o 
   4   9   2     1131.40     1252.08     15.40 o 
   5   9   2     1358.86     1483.65     20.44 o 
   6   9   2       33.68       35.97      1.63 o 
   7   9   2      349.76      345.40      6.22 o 
   8   9   2       51.29       52.12      3.72 o 
   9   9   2      225.33      214.90      6.27 o 
  10   9   2       15.43       15.12      1.83 o 
  11   9   2       58.48       53.71      3.88 o 
  12   9   2       35.44       31.90      2.28 o 
  13   9   2        7.25        9.53      6.24 o 
  14   9   2        9.97       14.29      5.10 o 
 -14  10   2        3.83        1.28      2.10 o 
 -13  10   2        4.82        5.93      1.54 o 
 -12  10   2        6.29        4.31      1.28 o 
 -11  10   2       10.88       10.38      1.48 o 
 -10  10   2       55.07       57.68      2.62 o 
  -9  10   2       62.27       62.75      3.27 o 
  -8  10   2        7.20        7.33      1.00 o 
  -7  10   2      171.32      163.81      3.70 o 
  -6  10   2      161.48      154.62      4.43 o 
  -5  10   2       16.54       18.66      1.32 o 
  -4  10   2       22.15       27.06      1.65 o 
  -3  10   2      940.10      953.85     14.33 o 
  -2  10   2      100.18       95.38      2.18 o 
  -1  10   2      112.65      135.54      2.31 o 
   0  10   2       10.86       16.79      0.81 o 
   1  10   2        0.91        0.43      0.35 o 
   2  10   2       17.33       20.69      1.31 o 
   3  10   2       95.57      108.60      2.19 o 
   4  10   2      660.18      739.39     11.79 o 
   5  10   2       22.14       23.87      1.24 o 
   6  10   2      102.97      102.97      2.65 o 
   7  10   2       11.23        9.36      1.36 o 
   8  10   2       11.99       11.89      1.32 o 
   9  10   2       54.20       54.43      2.58 o 
  10  10   2       60.30       63.77      3.49 o 
  11  10   2       40.81       42.57      2.85 o 
  12  10   2        2.60        3.85      1.79 o 
  13  10   2        1.49       -1.51      4.10 o 
 -14  11   2      187.45      205.88     14.06 o 
 -13  11   2      101.30      103.88      4.22 o 
 -12  11   2       40.43       37.35      2.58 o 
 -11  11   2      112.59      103.40      4.03 o 
 -10  11   2       16.04       17.26      1.67 o 
  -9  11   2        0.08        1.04      0.83 o 
  -8  11   2      387.55      385.81      8.30 o 
  -7  11   2      716.43      688.28     14.28 o 
  -6  11   2       87.87       89.80      3.87 o 
  -5  11   2      148.47      143.59      4.37 o 
  -4  11   2      103.34      121.30      3.45 o 
  -3  11   2       23.68       24.78      1.35 o 
  -2  11   2      323.89      339.89      5.06 o 
  -1  11   2      653.02      657.56      8.93 o 
   0  11   2       18.69       15.28      0.97 o 
   1  11   2       33.88       43.16      1.85 o 
   2  11   2      154.28      164.96      4.02 o 
   3  11   2       15.01       19.79      1.33 o 
   4  11   2      142.40      165.81      4.01 o 
   5  11   2      464.02      475.33     10.21 o 
   6  11   2      105.45      109.91      4.98 o 
   7  11   2       39.41       40.62      2.40 o 
   8  11   2      164.75      159.42      5.68 o 
   9  11   2      150.39      150.87      4.39 o 
  10  11   2        6.82        4.74      1.27 o 
  11  11   2       49.44       53.66      3.32 o 
  12  11   2       31.14       27.63      2.96 o 
  13  11   2        1.20        0.12      1.85 o 
 -13  12   2        0.02       -0.71      3.16 o 
 -12  12   2       59.76       54.00      3.73 o 
 -11  12   2       10.71       10.96      2.88 o 
 -10  12   2       27.81       30.42      2.46 o 
  -9  12   2       57.87       52.10      4.37 o 
  -8  12   2       26.83       17.68      1.86 o 
  -7  12   2        9.07       10.81      2.39 o 
  -6  12   2        0.14       -0.07      1.11 o 
  -5  12   2        0.09       -0.56      1.05 o 
  -4  12   2       90.25       86.96      4.22 o 
  -3  12   2       26.74       27.90      1.63 o 
  -2  12   2        1.47        1.08      0.76 o 
  -1  12   2       45.39       45.27      1.58 o 
   0  12   2      102.63      131.39      3.50 o 
   1  12   2      120.72      140.76      3.67 o 
   2  12   2        8.51       11.45      1.19 o 
   3  12   2        2.03        2.71      0.86 o 
   4  12   2        6.93        6.92      1.05 o 
   5  12   2        1.76       -0.11      0.84 o 
   6  12   2       67.62       71.81      3.68 o 
   7  12   2      167.43      163.85      4.99 o 
   8  12   2       38.62       39.99      2.58 o 
   9  12   2        1.16       -0.81      1.15 o 
  10  12   2       13.68       13.91      1.73 o 
  11  12   2       25.79       23.02      2.67 o 
  12  12   2        1.47        1.63      1.65 o 
  13  12   2       47.18       56.39      5.03 o 
 -12  13   2        2.30        1.60      1.94 o 
 -11  13   2        0.24       -0.27      1.48 o 
 -10  13   2        9.42       10.84      1.85 o 
  -9  13   2       65.06       61.50      3.22 o 
  -8  13   2       18.77       15.46      1.87 o 
  -7  13   2       33.61       30.38      2.62 o 
  -6  13   2       45.85       40.68      3.00 o 
  -5  13   2       26.49       20.50      2.16 o 
  -4  13   2       53.89       51.01      3.52 o 
  -3  13   2       60.71       63.75      2.43 o 
  -2  13   2        0.09       -0.89      0.84 o 
  -1  13   2      255.94      273.22      5.97 o 
   0  13   2        8.46        6.61      1.06 o 
   1  13   2       15.08       18.56      1.44 o 
   2  13   2      186.08      190.50      6.09 o 
   3  13   2       54.86       58.11      3.18 o 
   4  13   2        8.54       11.73      2.08 o 
   5  13   2        5.26        3.88      2.01 o 
   6  13   2        7.47        8.99      5.29 o 
   7  13   2       57.26       56.66      3.57 o 
   8  13   2       21.18       18.31      2.65 o 
   9  13   2        0.66        1.32      1.56 o 
  10  13   2       54.37       62.47      3.60 o 
  11  13   2       19.05       21.23      2.65 o 
  12  13   2        8.16        6.87      2.13 o 
 -12  14   2        1.82        1.84      2.94 o 
 -11  14   2        3.16        4.38      2.47 o 
 -10  14   2       13.99       11.73      2.18 o 
  -9  14   2      111.79      112.23      5.82 o 
  -8  14   2      123.55      129.43      5.63 o 
  -7  14   2       39.69       43.88      3.19 o 
  -6  14   2       83.36       79.26      4.01 o 
  -5  14   2      247.42      246.37      7.60 o 
  -4  14   2        0.20       -0.70      1.07 o 
  -3  14   2      480.75      500.81     10.98 o 
  -2  14   2      302.27      298.73      9.15 o 
  -1  14   2       25.50       28.70      2.36 o 
   0  14   2       43.01       44.20      3.55 o 
   1  14   2       89.68      101.87      3.23 o 
   2  14   2        1.42        1.45      2.23 o 
   3  14   2      260.99      294.98      9.00 o 
   4  14   2      270.52      291.02      7.19 o 
   5  14   2        3.17        3.29      2.50 o 
   6  14   2       78.38       86.36      5.56 o 
   7  14   2       65.98       59.58      4.94 o 
   8  14   2        1.14        2.46      2.24 o 
   9  14   2       45.89       47.59      4.95 o 
  10  14   2       69.32       65.43      6.37 o 
  11  14   2        2.31        2.59      2.41 o 
  12  14   2        2.78        4.97      4.16 o 
 -11  15   2        2.04        3.77      3.64 o 
 -10  15   2       56.34       56.96      3.83 o 
  -9  15   2        1.81       -0.67      1.33 o 
  -8  15   2      144.75      159.37      6.56 o 
  -7  15   2      605.45      620.94     17.09 o 
  -6  15   2       28.07       24.73      3.15 o 
  -5  15   2       92.33       93.08      4.37 o 
  -4  15   2      107.06      110.76      5.61 o 
  -3  15   2        4.83        5.65      1.33 o 
  -2  15   2       53.97       51.45      2.68 o 
  -1  15   2      733.53      810.20     19.62 o 
   0  15   2     1225.80     1316.04     26.02 o 
   1  15   2       30.97       34.47      2.28 o 
   2  15   2      291.19      323.51     16.98 o 
   3  15   2       68.09       69.20      6.15 o 
   4  15   2       14.65        9.48      1.92 o 
   5  15   2       41.29       47.75      4.36 o 
   6  15   2      104.62      116.66     11.95 o 
   7  15   2        0.42       -0.16      2.10 o 
   8  15   2       72.19       79.71      6.06 o 
   9  15   2        0.27        4.42      3.39 o 
  10  15   2        4.84        8.22      4.19 o 
  11  15   2        0.42       -1.99      2.46 o 
 -11  16   2        0.24        0.58      3.58 o 
 -10  16   2        0.63        0.29      1.65 o 
  -9  16   2       21.09       20.61      2.62 o 
  -8  16   2        0.30        0.45      1.66 o 
  -7  16   2       16.77       18.25      2.59 o 
  -6  16   2        0.02        0.99      1.49 o 
  -5  16   2        0.16        0.28      1.38 o 
  -4  16   2        1.96        0.52      1.71 o 
  -3  16   2       31.59       35.82      2.41 o 
  -2  16   2       70.92       75.03      3.89 o 
  -1  16   2      180.31      203.00      6.83 o 
   0  16   2      414.78      468.03     12.49 o 
   1  16   2       18.02       16.99      2.80 o 
   2  16   2       13.69       14.58      2.16 o 
   3  16   2       70.06       71.57      4.69 o 
   4  16   2        1.95       -0.31      2.02 o 
   5  16   2        7.18        3.07      2.34 o 
   6  16   2       85.59       85.66      6.00 o 
   7  16   2      153.64      161.17      8.35 o 
   8  16   2       39.31       44.04      4.93 o 
   9  16   2       46.36       51.54      7.32 o 
  10  16   2      119.23      126.09      8.03 o 
  11  16   2       23.25       26.93      6.16 o 
 -10  17   2        2.15        7.33      2.99 o 
  -9  17   2       45.50       45.14      3.59 o 
  -8  17   2       31.30       32.42      3.89 o 
  -7  17   2       15.30       16.82      2.63 o 
  -6  17   2        1.52       -1.67      1.49 o 
  -5  17   2       14.63       15.82      3.56 o 
  -4  17   2       19.13       15.28      2.27 o 
  -3  17   2        0.03        0.55      1.98 o 
  -2  17   2      133.31      136.96      8.90 o 
  -1  17   2      484.26      496.99     25.52 o 
   0  17   2      170.37      181.07      8.03 o 
   1  17   2       43.63       43.81      4.94 o 
   2  17   2       12.75       10.94      2.17 o 
   3  17   2        7.04        5.12      1.95 o 
   4  17   2       55.45       57.55      4.89 o 
   5  17   2       12.48       12.59      3.09 o 
   6  17   2       13.27        8.51      3.01 o 
   7  17   2        0.23       -2.12      1.99 o 
   8  17   2       26.80       30.25      6.03 o 
   9  17   2       30.47       29.42      6.16 o 
  10  17   2       57.80       72.70      8.77 o 
 -10  18   2       44.76       46.41      7.32 o 
  -9  18   2      238.95      236.91     10.72 o 
  -8  18   2       38.80       31.15      3.90 o 
  -7  18   2        1.40        1.28      5.05 o 
  -6  18   2        0.05        2.19      1.87 o 
  -5  18   2      144.11      135.32      5.86 o 
  -4  18   2       22.77       23.09      2.78 o 
  -3  18   2      149.90      151.83     10.79 o 
  -2  18   2      326.94      331.81     17.47 o 
  -1  18   2      107.70      116.52      5.18 o 
   0  18   2       38.71       38.73      4.79 o 
   1  18   2        0.66       -0.60      1.85 o 
   2  18   2        0.44       -0.35      1.59 o 
   3  18   2      135.39      140.52      5.90 o 
   4  18   2      119.45      117.34      7.19 o 
   5  18   2       13.46       16.32      3.47 o 
   6  18   2      250.13      228.27     10.58 o 
   7  18   2       34.99       31.48      5.93 o 
   8  18   2       13.26       13.84      4.87 o 
   9  18   2       22.25       20.80      5.71 o 
  10  18   2       70.41       59.25      8.29 o 
  -9  19   2       21.35       28.00      6.39 o 
  -8  19   2       11.29       13.15      3.45 o 
  -7  19   2      176.54      189.63      8.89 o 
  -6  19   2      112.42      104.11      6.36 o 
  -5  19   2       25.63       29.10      3.22 o 
  -4  19   2      128.36      129.33      7.36 o 
  -3  19   2       14.27       11.66      3.14 o 
  -2  19   2       16.96       20.18      4.99 o 
  -1  19   2       36.62       44.57      4.23 o 
   0  19   2      205.66      210.59      9.18 o 
   1  19   2      127.68      123.93      9.68 o 
   2  19   2       63.95       62.24     10.45 o 
   3  19   2      224.24      227.74     10.41 o 
   4  19   2        0.12       -0.69      2.29 o 
   5  19   2      127.30      119.03      7.41 o 
   6  19   2        0.21       -3.29      2.87 o 
   7  19   2        2.56        2.71      3.90 o 
   8  19   2       19.55       10.10      4.61 o 
   9  19   2        6.35        4.29      4.19 o 
  -8  20   2       52.08       48.19      7.77 o 
  -7  20   2        2.56        4.98      2.62 o 
  -6  20   2        9.21        7.22      4.35 o 
  -5  20   2        6.22       13.64      4.87 o 
  -4  20   2       15.22        9.34      3.33 o 
  -3  20   2       55.52       52.68      5.82 o 
  -2  20   2        6.55        4.45      2.50 o 
  -1  20   2       18.41       22.58      3.50 o 
   0  20   2      168.26      146.75      7.63 o 
   1  20   2       79.39       78.05     10.53 o 
   2  20   2       19.73       19.41      3.97 o 
   3  20   2        0.33       -0.16      2.13 o 
   4  20   2        0.11        0.48      2.48 o 
   5  20   2       12.31        6.45      3.84 o 
   6  20   2        4.49        1.52      3.35 o 
   7  20   2       35.98       42.06      7.13 o 
   8  20   2        3.96        6.71      4.48 o 
  -7  21   2      113.27      142.60     12.10 o 
  -6  21   2        1.78        3.29      4.03 o 
  -5  21   2       33.99       33.25      6.55 o 
  -4  21   2        0.01        1.29      3.29 o 
  -3  21   2       89.07       78.38      8.64 o 
  -2  21   2       45.93       47.41      6.90 o 
  -1  21   2       49.13       55.75      4.98 o 
   0  21   2      239.32      237.88     10.44 o 
   1  21   2        5.31        3.39      2.41 o 
   2  21   2        0.89        0.02      2.25 o 
   3  21   2       10.82        7.26      4.39 o 
   4  21   2        5.23       11.61      4.71 o 
   5  21   2        9.63        6.68      4.39 o 
   6  21   2        1.97        2.06      4.03 o 
   7  21   2        7.33        1.06      3.64 o 
  -6  22   2       66.92       73.93      9.35 o 
  -5  22   2        6.32        4.58      4.13 o 
  -4  22   2       12.87        8.26      4.55 o 
  -3  22   2       57.53       51.90      7.39 o 
  -2  22   2       36.32       35.67      6.29 o 
  -1  22   2        6.93        5.46      2.70 o 
   0  22   2       84.71       73.83      7.77 o 
   1  22   2       34.19       39.89      7.71 o 
   2  22   2       26.97       20.77      3.82 o 
   3  22   2       16.61       17.09      5.23 o 
   4  22   2        0.08        5.52      4.13 o 
   5  22   2        4.45        4.84      4.26 o 
  -4  23   2        6.15        8.58      4.58 o 
  -3  23   2       21.79       22.38      5.87 o 
  -2  23   2       13.99       14.84      4.97 o 
  -1  23   2        4.19        1.98      2.67 o 
   0  23   2        0.56        4.24      2.73 o 
   1  23   2        1.06       -0.25      2.38 o 
   2  23   2        3.88        4.16      2.81 o 
   3  23   2        7.26        4.39      3.87 o 
 -15   1   3        5.77        5.41      1.44 o 
 -14   1   3       29.19       31.54      2.03 o 
 -13   1   3       21.22       19.07      1.63 o 
 -12   1   3      135.35      140.78      3.80 o 
 -11   1   3      105.24       91.63      4.04 o 
 -10   1   3      149.53      141.32      3.35 o 
  -9   1   3       86.87       91.72      2.45 o 
  -8   1   3      110.79      105.24      2.09 o 
  -7   1   3      109.56      107.37      1.97 o 
  -6   1   3      169.63      136.12      2.20 o 
  -5   1   3      424.22      417.16      5.17 o 
  -4   1   3        1.11        1.19      0.26 o 
  -3   1   3       33.32       23.62      0.61 o 
  -2   1   3     1857.32     1836.27     21.11 o 
  -1   1   3      206.19      212.02      3.13 o 
   0   1   3       56.35       44.06      0.92 o 
   1   1   3     1050.50     1091.59     14.98 o 
   2   1   3      105.04      106.58      2.04 o 
   3   1   3     1870.64     1785.71     28.17 o 
   4   1   3     1933.66     1942.82     22.80 o 
   5   1   3      230.40      219.79      3.02 o 
   6   1   3      212.20      220.81      3.09 o 
   7   1   3      126.66      127.59      2.41 o 
   8   1   3      538.45      541.36      9.35 o 
   9   1   3        9.52        7.50      1.07 o 
  10   1   3      262.57      258.53      6.44 o 
  11   1   3      103.88      103.61      4.63 o 
  12   1   3       17.08       20.18      4.27 o 
  13   1   3       25.49       19.48      3.60 o 
  14   1   3        0.66        3.84      4.74 o 
  15   1   3        2.32        4.49      2.99 o 
 -15   2   3        7.70        7.89      1.52 o 
 -14   2   3       74.71       87.07      3.12 o 
 -13   2   3       97.77       98.09      3.89 o 
 -12   2   3       15.38       15.81      1.44 o 
 -11   2   3       54.17       51.21      2.07 o 
 -10   2   3      348.32      320.67      6.63 o 
  -9   2   3      454.93      413.39      7.21 o 
  -8   2   3        0.10        0.52      0.50 o 
  -7   2   3      520.91      461.96      6.35 o 
  -6   2   3       28.84       24.33      0.88 o 
  -5   2   3       23.71       30.97      0.79 o 
  -4   2   3      100.58       74.48      1.22 o 
  -3   2   3      442.43      438.43      5.41 o 
  -2   2   3       92.30       89.58      1.43 o 
  -1   2   3     1581.65     1563.82     19.85 o 
   0   2   3     3067.08     3191.14     37.91 o 
   1   2   3       34.71       34.30      0.87 o 
   2   2   3      230.43      270.80      4.53 o 
   3   2   3        3.28       10.09      1.13 o 
   4   2   3      223.41      221.81      3.12 o 
   5   2   3     1310.81     1278.68     13.84 o 
   6   2   3      545.84      519.94      6.71 o 
   7   2   3       96.13       98.38      1.85 o 
   8   2   3      277.37      274.22      4.56 o 
   9   2   3       85.19       85.58      2.80 o 
  10   2   3      261.89      264.94      6.75 o 
  11   2   3      509.10      530.39     13.63 o 
  12   2   3      402.15      429.11     15.21 o 
  13   2   3       27.69       28.98      4.00 o 
  14   2   3       86.53       97.03      6.84 o 
  15   2   3       64.25       62.17      5.93 o 
 -15   3   3        0.86        0.96      1.20 o 
 -14   3   3       42.23       47.34      2.40 o 
 -13   3   3       12.59       14.43      1.49 o 
 -12   3   3       63.67       56.52      2.32 o 
 -11   3   3       54.03       51.02      2.35 o 
 -10   3   3      114.15      102.35      4.37 o 
  -9   3   3      168.15      145.07      3.37 o 
  -8   3   3        0.71       -0.33      0.45 o 
  -7   3   3        0.00        1.49      0.51 o 
  -6   3   3       38.85       27.23      0.97 o 
  -5   3   3      720.09      648.51      7.30 o 
  -4   3   3      844.30      884.80      9.65 o 
  -3   3   3      105.39       91.03      1.45 o 
  -2   3   3        5.99        3.02      0.38 o 
  -1   3   3       23.08       18.55      0.68 o 
   0   3   3      344.49      355.15      4.81 o 
   1   3   3      118.93      139.70      2.28 o 
   2   3   3      496.40      584.55      8.31 o 
   3   3   3      105.06      136.01      2.21 o 
   4   3   3       43.92       38.76      0.95 o 
   5   3   3       83.47       60.33      1.32 o 
   6   3   3       48.28       56.34      1.34 o 
   7   3   3     1590.67     1633.47     20.46 o 
   8   3   3      242.86      238.22      4.97 o 
   9   3   3      475.52      480.07      9.16 o 
  10   3   3      309.48      309.07      8.21 o 
  11   3   3       19.65       19.36      3.37 o 
  12   3   3        1.52        1.32      1.61 o 
  13   3   3       18.95       15.19      4.84 o 
  14   3   3       61.85       70.46      5.91 o 
  15   3   3        0.18        3.50      3.24 o 
 -15   4   3        0.12        0.17      1.29 o 
 -14   4   3       10.73       12.15      1.48 o 
 -13   4   3       27.29       24.63      1.75 o 
 -12   4   3       49.70       47.34      3.14 o 
 -11   4   3      272.30      270.94      6.08 o 
 -10   4   3       16.90       16.10      1.39 o 
  -9   4   3        1.07        2.44      0.74 o 
  -8   4   3        1.32        0.03      0.54 o 
  -7   4   3      329.78      303.16      4.54 o 
  -6   4   3        4.25        3.07      0.50 o 
  -5   4   3      350.68      390.43      5.10 o 
  -4   4   3     3529.81     3760.88     39.50 o 
  -3   4   3      167.59      190.85      2.67 o 
  -2   4   3     1038.62     1184.84     19.20 o 
  -1   4   3      399.66      422.74      6.25 o 
   0   4   3      249.47      270.23      3.58 o 
   1   4   3      746.73      894.69     12.46 o 
   2   4   3      322.71      352.20      6.35 o 
   3   4   3      141.67      204.09      3.20 o 
   4   4   3      759.42      840.93     10.04 o 
   5   4   3      277.96      305.18      4.35 o 
   6   4   3      271.92      257.50      3.91 o 
   7   4   3      100.79      108.31      2.36 o 
   8   4   3      161.91      148.90      3.76 o 
   9   4   3       90.11       85.19      3.32 o 
  10   4   3      172.51      159.55      4.91 o 
  11   4   3       73.57       74.86      3.46 o 
  12   4   3       10.00       11.71      2.21 o 
  13   4   3       27.53       25.57      4.08 o 
  14   4   3        1.07       -0.18      2.51 o 
 -15   5   3       13.29        9.97      2.48 o 
 -14   5   3       16.11       18.29      1.74 o 
 -13   5   3       61.89       56.60      2.49 o 
 -12   5   3      352.64      346.07      7.50 o 
 -11   5   3     1039.84      988.98     17.17 o 
 -10   5   3       32.82       32.55      1.69 o 
  -9   5   3      529.29      508.71      8.66 o 
  -8   5   3       95.59      113.52      2.62 o 
  -7   5   3       16.11       12.35      0.88 o 
  -6   5   3      121.96      127.54      2.34 o 
  -5   5   3     1770.60     1783.46     20.78 o 
  -4   5   3      197.54      208.24      2.75 o 
  -3   5   3      605.98      613.93      8.20 o 
  -2   5   3      475.10      468.52      8.66 o 
  -1   5   3      218.93      220.56      3.14 o 
   0   5   3      465.94      490.62      5.65 o 
   1   5   3     2026.82     2267.76     30.65 o 
   2   5   3       97.04      144.25      2.72 o 
   3   5   3     3533.30     3955.41     49.44 o 
   4   5   3       75.21       68.43      1.39 o 
   5   5   3      129.16      153.99      2.53 o 
   6   5   3       11.97        8.87      0.84 o 
   7   5   3      157.68      161.98      3.23 o 
   8   5   3      236.91      230.82      8.15 o 
   9   5   3       29.49       29.55      2.13 o 
  10   5   3      226.39      233.57      6.36 o 
  11   5   3        0.49        1.67      1.50 o 
  12   5   3        4.95        4.50      1.80 o 
  13   5   3       13.33        9.94      2.46 o 
  14   5   3        3.51        5.19      2.89 o 
 -15   6   3      114.94      128.35      5.97 o 
 -14   6   3       91.09       95.56      3.35 o 
 -13   6   3      392.06      417.11     11.55 o 
 -12   6   3      103.62      103.08      3.50 o 
 -11   6   3        6.61        6.01      1.08 o 
 -10   6   3      102.84       96.63      2.82 o 
  -9   6   3      686.43      594.85      9.92 o 
  -8   6   3       27.98       15.33      1.07 o 
  -7   6   3      542.83      512.24      7.41 o 
  -6   6   3      295.83      245.89      3.81 o 
  -5   6   3      161.18      172.41      2.58 o 
  -4   6   3      383.29      355.14      5.15 o 
  -3   6   3       49.77       51.86      1.38 o 
  -2   6   3     1317.53     1395.90     20.02 o 
  -1   6   3     3067.31     3283.29     39.99 o 
   0   6   3        4.30        1.35      0.29 o 
   1   6   3       21.76       30.21      0.97 o 
   2   6   3       55.29       39.54      1.74 o 
   3   6   3      288.96      331.75      5.08 o 
   4   6   3        0.06        0.28      0.38 o 
   5   6   3      890.17      902.64     12.68 o 
   6   6   3      113.83      123.70      2.50 o 
   7   6   3      143.93      143.21      3.73 o 
   8   6   3       28.24       29.71      1.61 o 
   9   6   3        1.00        2.14      0.99 o 
  10   6   3       34.29       35.89      2.62 o 
  11   6   3      115.86      127.59      4.63 o 
  12   6   3       65.35       58.22      3.82 o 
  13   6   3        1.52        3.93      1.71 o 
  14   6   3        7.61       11.87      5.00 o 
 -15   7   3       26.71       26.90      2.63 o 
 -14   7   3        0.00        0.71      1.05 o 
 -13   7   3       87.66       88.79      3.42 o 
 -12   7   3       41.75       41.94      3.17 o 
 -11   7   3        8.54        7.85      1.16 o 
 -10   7   3      181.02      178.45      4.13 o 
  -9   7   3       24.23       12.42      1.15 o 
  -8   7   3      297.38      241.01      4.43 o 
  -7   7   3       25.80       18.55      1.07 o 
  -6   7   3      452.56      395.09      5.36 o 
  -5   7   3      807.23      861.77     11.07 o 
  -4   7   3        4.31        5.76      0.58 o 
  -3   7   3      330.34      382.15      5.16 o 
  -2   7   3      621.34      735.23     10.39 o 
  -1   7   3      841.13     1061.77     14.46 o 
   0   7   3      503.85      549.85      7.15 o 
   1   7   3      276.57      318.56      4.87 o 
   2   7   3        8.09       21.02      0.78 o 
   3   7   3      551.06      613.63      8.83 o 
   4   7   3      172.82      174.03      2.96 o 
   5   7   3      788.07      851.68     11.38 o 
   6   7   3     1059.23     1089.28     16.58 o 
   7   7   3      164.18      154.90      3.53 o 
   8   7   3       73.91       65.98      2.59 o 
   9   7   3        6.96        4.12      1.12 o 
  10   7   3      127.16      121.31      5.02 o 
  11   7   3       52.07       49.87      2.90 o 
  12   7   3        0.11        0.66      1.25 o 
  13   7   3       21.46       17.70      2.81 o 
  14   7   3        4.14        0.06      3.61 o 
 -14   8   3       24.62       29.93      2.34 o 
 -13   8   3        3.14        1.84      1.19 o 
 -12   8   3      323.89      296.31      6.76 o 
 -11   8   3        3.00        3.96      1.03 o 
 -10   8   3        6.50        7.39      1.07 o 
  -9   8   3      124.46      107.13      2.95 o 
  -8   8   3        2.20        4.09      0.91 o 
  -7   8   3      182.39      166.29      3.23 o 
  -6   8   3       16.31       19.07      1.17 o 
  -5   8   3      484.99      533.48      7.48 o 
  -4   8   3        0.70        0.39      0.36 o 
  -3   8   3      296.16      309.99      4.54 o 
  -2   8   3      366.08      443.07      5.83 o 
  -1   8   3      940.13     1012.57     13.10 o 
   0   8   3      115.52      111.65      1.69 o 
   1   8   3       15.99       10.10      0.91 o 
   2   8   3        4.37       10.30      0.58 o 
   3   8   3      195.38      224.46      3.56 o 
   4   8   3       79.51       78.80      1.69 o 
   5   8   3     1924.21     2084.07     26.58 o 
   6   8   3      950.36      992.77     16.67 o 
   7   8   3       23.81       25.50      1.59 o 
   8   8   3       10.03       12.61      1.35 o 
   9   8   3        2.20        2.03      0.98 o 
  10   8   3        0.18        1.88      1.19 o 
  11   8   3       36.52       33.99      4.27 o 
  12   8   3      116.14      117.51      5.54 o 
  13   8   3       15.70       19.24      5.28 o 
  14   8   3        1.48       -1.42      3.61 o 
 -14   9   3        6.74        9.33      2.12 o 
 -13   9   3       29.97       23.20      2.20 o 
 -12   9   3       83.38       81.30      3.04 o 
 -11   9   3      110.39      112.93      3.88 o 
 -10   9   3        3.50        2.64      0.89 o 
  -9   9   3      245.66      234.43      4.91 o 
  -8   9   3      121.59      133.72      3.05 o 
  -7   9   3       50.67       43.32      1.62 o 
  -6   9   3      608.88      625.81     10.46 o 
  -5   9   3      541.41      586.22      8.18 o 
  -4   9   3      332.11      363.05      5.81 o 
  -3   9   3       19.96       18.80      0.94 o 
  -2   9   3        9.37        6.44      0.59 o 
  -1   9   3      258.50      278.51      3.75 o 
   0   9   3      137.04      124.67      2.14 o 
   1   9   3     1017.60     1063.74     16.46 o 
   2   9   3       80.76       60.08      1.76 o 
   3   9   3      359.28      400.91      6.29 o 
   4   9   3      295.81      315.95      5.68 o 
   5   9   3      224.94      235.14      4.57 o 
   6   9   3      185.42      205.78      5.00 o 
   7   9   3      298.80      303.57      6.34 o 
   8   9   3       37.28       33.59      2.45 o 
   9   9   3      111.40      122.15      4.44 o 
  10   9   3      202.06      198.11      7.07 o 
  11   9   3       73.72       74.18      3.55 o 
  12   9   3       60.93       60.98      5.82 o 
  13   9   3       78.58       68.46      8.31 o 
  14   9   3       19.59       15.68      5.58 o 
 -14  10   3        5.23        3.32      2.44 o 
 -13  10   3      124.06      118.26      4.79 o 
 -12  10   3      144.98      140.13      4.28 o 
 -11  10   3       38.06       40.41      2.30 o 
 -10  10   3      129.95      129.80      4.94 o 
  -9  10   3       42.17       46.32      1.87 o 
  -8  10   3       13.68       17.40      1.21 o 
  -7  10   3       49.59       65.63      2.50 o 
  -6  10   3      249.84      242.72      5.41 o 
  -5  10   3        3.28        0.71      0.62 o 
  -4  10   3        2.45        3.21      0.68 o 
  -3  10   3      323.90      333.85      5.71 o 
  -2  10   3        6.30        4.91      0.61 o 
  -1  10   3      647.69      688.84      9.20 o 
   0  10   3      681.63      768.99     10.58 o 
   1  10   3       57.50       70.47      1.97 o 
   2  10   3      216.87      250.60      4.71 o 
   3  10   3        0.90        0.58      0.51 o 
   4  10   3      387.72      427.69      6.66 o 
   5  10   3       16.08       18.79      1.23 o 
   6  10   3      260.76      291.27      6.10 o 
   7  10   3       46.87       51.50      2.25 o 
   8  10   3      432.71      443.97      9.83 o 
   9  10   3       69.46       70.47      2.88 o 
  10  10   3       36.02       31.77      2.53 o 
  11  10   3        7.78        8.71      2.12 o 
  12  10   3       22.81       24.92      3.51 o 
  13  10   3        4.89        7.27      3.71 o 
 -14  11   3        4.52       -3.39      3.52 o 
 -13  11   3        2.28        0.93      1.34 o 
 -12  11   3        2.15        0.97      1.16 o 
 -11  11   3       19.55       13.73      1.65 o 
 -10  11   3       23.73       20.59      2.12 o 
  -9  11   3       68.39       64.46      2.77 o 
  -8  11   3        5.95        2.47      0.94 o 
  -7  11   3        2.84        1.99      1.06 o 
  -6  11   3       22.57       20.84      2.94 o 
  -5  11   3      103.22      115.19      3.86 o 
  -4  11   3       24.73       20.89      1.39 o 
  -3  11   3      318.73      336.98      6.48 o 
  -2  11   3        3.83        2.45      0.66 o 
  -1  11   3      148.44      160.53      3.02 o 
   0  11   3       42.09       60.82      1.99 o 
   1  11   3       29.83       32.43      1.67 o 
   2  11   3      172.95      179.76      5.04 o 
   3  11   3        7.82        6.44      1.12 o 
   4  11   3       18.92       22.11      1.83 o 
   5  11   3       40.42       43.82      2.38 o 
   6  11   3      140.98      143.96      5.96 o 
   7  11   3      107.23      121.30      5.50 o 
   8  11   3       44.77       50.71      2.85 o 
   9  11   3        1.51        2.83      1.97 o 
  10  11   3       10.09        9.68      2.12 o 
  11  11   3       37.03       27.25      3.54 o 
  12  11   3       42.20       34.77      5.31 o 
  13  11   3        0.93        3.13      3.74 o 
 -13  12   3        5.74        4.87      3.52 o 
 -12  12   3       16.87       16.35      3.81 o 
 -11  12   3       30.61       31.50      3.00 o 
 -10  12   3       38.11       40.30      3.16 o 
  -9  12   3        1.70        2.20      1.29 o 
  -8  12   3       46.29       47.05      2.85 o 
  -7  12   3       62.42       63.55      3.17 o 
  -6  12   3      113.49      102.36      4.30 o 
  -5  12   3       35.59       33.32      2.52 o 
  -4  12   3      212.88      212.08      7.95 o 
  -3  12   3       17.46       20.79      1.34 o 
  -2  12   3       78.84       89.52      3.80 o 
  -1  12   3      781.73      884.79     14.40 o 
   0  12   3      358.31      378.41      7.71 o 
   1  12   3        2.51        1.97      0.87 o 
   2  12   3      493.63      548.53     10.59 o 
   3  12   3      182.89      199.92      5.34 o 
   4  12   3        1.50        0.80      1.48 o 
   5  12   3      322.21      348.65     18.31 o 
   6  12   3      825.45      875.90     21.13 o 
   7  12   3       66.11       60.52      3.03 o 
   8  12   3        4.61        4.54      1.37 o 
   9  12   3       41.49       44.27      3.55 o 
  10  12   3        1.50        1.64      1.54 o 
  11  12   3        0.58        0.69      2.08 o 
  12  12   3       19.61       17.05      6.90 o 
  13  12   3       34.34       35.29      6.52 o 
 -12  13   3       73.60       82.39      6.66 o 
 -11  13   3       49.16       56.25      6.52 o 
 -10  13   3       11.87       11.44      2.20 o 
  -9  13   3        3.70        0.00      1.18 o 
  -8  13   3       12.20       11.18      1.73 o 
  -7  13   3        5.30        5.90      1.71 o 
  -6  13   3      128.53      122.64      4.96 o 
  -5  13   3      634.81      634.86     15.60 o 
  -4  13   3       59.31       59.02      3.26 o 
  -3  13   3      173.18      175.03      6.21 o 
  -2  13   3       10.34       14.75      1.35 o 
  -1  13   3       80.79       83.18      2.74 o 
   0  13   3      280.75      305.64      6.61 o 
   1  13   3      383.72      387.96      8.01 o 
   2  13   3      431.73      451.08     10.08 o 
   3  13   3       80.21       88.99      3.97 o 
   4  13   3      198.77      211.56     13.86 o 
   5  13   3        0.63       -0.73      0.82 o 
   6  13   3      119.99      122.70      6.39 o 
   7  13   3      142.05      146.98      7.21 o 
   8  13   3       41.37       45.99      3.49 o 
   9  13   3        6.55        7.45      2.78 o 
  10  13   3      139.62      141.72      6.06 o 
  11  13   3        1.19        2.15      1.81 o 
  12  13   3       26.96       33.95      4.38 o 
 -12  14   3        5.47        5.50      2.67 o 
 -11  14   3       32.17       37.85      3.88 o 
 -10  14   3        1.16        0.68      1.47 o 
  -9  14   3        2.96        1.07      1.28 o 
  -8  14   3       25.58       25.16      2.36 o 
  -7  14   3      121.61      120.99      5.15 o 
  -6  14   3        0.23       -0.45      1.16 o 
  -5  14   3       27.07       25.79      2.56 o 
  -4  14   3      135.24      138.16     10.43 o 
  -3  14   3        0.17        0.12      0.97 o 
  -2  14   3        4.13        2.34      1.33 o 
  -1  14   3       41.17       41.57      2.78 o 
   0  14   3       74.25       73.64      2.75 o 
   1  14   3        8.38        7.23      1.42 o 
   2  14   3       21.66       28.20      2.43 o 
   3  14   3      338.66      364.12     10.19 o 
   4  14   3       71.41       74.43      4.39 o 
   5  14   3        8.34        6.55      2.35 o 
   6  14   3       28.95       31.13      3.75 o 
   7  14   3       74.92       79.51      5.68 o 
   8  14   3       27.05       27.45      5.17 o 
   9  14   3      145.51      151.43      6.47 o 
  10  14   3       33.30       41.49      3.60 o 
  11  14   3      175.43      170.50      7.00 o 
  12  14   3       44.48       51.41      7.29 o 
 -11  15   3       14.64       15.16      5.18 o 
 -10  15   3        4.91        5.69      1.86 o 
  -9  15   3       12.44       14.70      2.07 o 
  -8  15   3        6.09        5.34      1.59 o 
  -7  15   3      129.21      123.03      5.39 o 
  -6  15   3      103.06      101.63      4.69 o 
  -5  15   3        0.68        1.32      1.49 o 
  -4  15   3        0.04        0.97      1.33 o 
  -3  15   3       91.12       93.28      4.23 o 
  -2  15   3      133.21      130.28      6.55 o 
  -1  15   3       34.55       34.47      2.73 o 
   0  15   3      342.70      346.47     10.85 o 
   1  15   3      113.73      125.64      4.27 o 
   2  15   3       21.45       18.76      2.32 o 
   3  15   3        0.05       -1.18      1.36 o 
   4  15   3        5.50        4.42      2.24 o 
   5  15   3       35.63       40.96      5.90 o 
   6  15   3        0.36        0.47      2.11 o 
   7  15   3       18.52       20.71      3.56 o 
   8  15   3        9.97       12.80      3.53 o 
   9  15   3       35.21       44.38      6.81 o 
  10  15   3        0.05        0.39      2.22 o 
  11  15   3       22.57       25.96      6.00 o 
 -11  16   3        0.02       -0.90      3.32 o 
 -10  16   3       21.41       18.67      3.84 o 
  -9  16   3       25.87       17.99      2.48 o 
  -8  16   3      242.54      249.16      7.24 o 
  -7  16   3      756.49      718.26     22.50 o 
  -6  16   3       31.15       35.01      3.65 o 
  -5  16   3       74.06       65.08      4.23 o 
  -4  16   3       61.80       65.27      3.76 o 
  -3  16   3      105.64      119.13      9.08 o 
  -2  16   3       31.67       38.84      4.64 o 
  -1  16   3      534.32      546.59     14.28 o 
   0  16   3      200.95      204.64      6.83 o 
   1  16   3       74.13       83.02      4.19 o 
   2  16   3       88.06       84.79      4.18 o 
   3  16   3       40.58       45.65      3.29 o 
   4  16   3       13.41       11.41      2.25 o 
   5  16   3      320.38      321.35     12.46 o 
   6  16   3       46.90       46.57      4.65 o 
   7  16   3       16.22       13.78      3.51 o 
   8  16   3       23.80       21.26      5.32 o 
   9  16   3        5.13        5.87      3.77 o 
  10  16   3       32.39       34.48      7.03 o 
  11  16   3        0.06        2.13      3.81 o 
 -10  17   3       41.49       35.20      5.95 o 
  -9  17   3       18.11       19.10      2.72 o 
  -8  17   3       16.11       14.18      2.38 o 
  -7  17   3       42.03       40.98      5.07 o 
  -6  17   3      198.48      229.24      7.92 o 
  -5  17   3      336.51      332.53     20.88 o 
  -4  17   3        0.20        0.63      2.09 o 
  -3  17   3       88.39       85.79      5.24 o 
  -2  17   3       64.13       67.36      3.91 o 
  -1  17   3      100.75       98.74      4.66 o 
   0  17   3       86.32       98.02      6.22 o 
   1  17   3      381.41      405.14     14.23 o 
   2  17   3       34.07       34.09      2.99 o 
   3  17   3        0.05        0.96      1.64 o 
   4  17   3       20.11       14.06      3.20 o 
   5  17   3       83.18       78.73      5.89 o 
   6  17   3       24.83       19.82      3.71 o 
   7  17   3       60.35       50.96      7.19 o 
   8  17   3        8.59        5.13      4.16 o 
   9  17   3       15.36       20.26      5.77 o 
  10  17   3       40.79       34.35      6.74 o 
 -10  18   3       60.96       67.89      8.45 o 
  -9  18   3       10.87        7.86      2.37 o 
  -8  18   3       84.74       80.57      5.55 o 
  -7  18   3        0.25        0.38      3.52 o 
  -6  18   3       78.72       84.46      4.81 o 
  -5  18   3       60.36       68.36      7.12 o 
  -4  18   3        1.18        1.41      1.62 o 
  -3  18   3        9.94        4.10      2.64 o 
  -2  18   3       42.18       37.62      3.43 o 
  -1  18   3      175.31      162.97      6.25 o 
   0  18   3       14.35       18.59      3.16 o 
   1  18   3      231.56      241.81     15.16 o 
   2  18   3      193.09      216.56     14.41 o 
   3  18   3       20.20       25.94      3.60 o 
   4  18   3       10.33        7.92      2.81 o 
   5  18   3        1.08        3.47      2.79 o 
   6  18   3        4.64        5.00      3.87 o 
   7  18   3        0.32       -0.52      3.32 o 
   8  18   3       41.86       36.32      6.74 o 
   9  18   3       11.94        2.97      4.13 o 
  -9  19   3       12.39       23.55      6.00 o 
  -8  19   3      125.06      123.79      5.89 o 
  -7  19   3        5.59        8.77      2.81 o 
  -6  19   3        2.81        4.75      2.49 o 
  -5  19   3       68.78       67.89      4.41 o 
  -4  19   3       10.62        5.94      2.99 o 
  -3  19   3       33.32       23.86      3.78 o 
  -2  19   3        7.39        4.75      2.01 o 
  -1  19   3       26.41       21.05      3.24 o 
   0  19   3       48.85       47.18      4.51 o 
   1  19   3      493.67      543.42     25.87 o 
   2  19   3      215.62      237.40     26.32 o 
   3  19   3       22.12       21.53      3.46 o 
   4  19   3        5.37        3.06      2.49 o 
   5  19   3        3.69        1.13      3.42 o 
   6  19   3        8.13        6.93      4.03 o 
   7  19   3        7.74       -0.61      3.32 o 
   8  19   3       25.39       27.13      6.26 o 
  -8  20   3      136.92      139.69     11.90 o 
  -7  20   3       85.94       74.78      5.86 o 
  -6  20   3        0.01       -1.03      2.19 o 
  -5  20   3        2.03        5.00      4.00 o 
  -4  20   3       37.02       32.25      6.26 o 
  -3  20   3       32.34       27.11      4.17 o 
  -2  20   3        5.59        9.10      4.03 o 
  -1  20   3      242.66      238.26     19.97 o 
   0  20   3       79.73       85.31     16.61 o 
   1  20   3       61.69       55.25     10.37 o 
   2  20   3       46.43       41.65      9.97 o 
   3  20   3       24.70       29.99      4.29 o 
   4  20   3       16.92       14.42      4.84 o 
   5  20   3       26.27       22.00      5.55 o 
   6  20   3       78.69       61.96      8.19 o 
   7  20   3        6.44        7.39      4.52 o 
  -7  21   3        4.10        0.26      3.74 o 
  -6  21   3       14.63       10.90      5.32 o 
  -5  21   3       67.83       74.28      8.71 o 
  -4  21   3       25.53       21.13      5.39 o 
  -3  21   3       22.42       20.03      5.35 o 
  -2  21   3       42.18       49.16      7.10 o 
  -1  21   3       31.23       24.25      3.80 o 
   0  21   3        0.79        0.99      2.33 o 
   1  21   3        0.86        7.02      2.87 o 
   2  21   3      117.37      113.92      9.68 o 
   3  21   3       17.68       17.06      5.16 o 
   4  21   3       58.27       45.90      7.13 o 
   5  21   3       12.22       13.29      4.58 o 
   6  21   3        0.19        2.90      4.03 o 
  -6  22   3        3.49       -0.23      4.13 o 
  -5  22   3       47.02       35.25      6.74 o 
  -4  22   3       23.21       19.42      5.45 o 
  -3  22   3       11.88       10.87      4.81 o 
  -2  22   3       15.48        9.81      4.77 o 
  -1  22   3        4.71        6.48      2.81 o 
   0  22   3        2.66        0.49      2.46 o 
   1  22   3        6.17        7.28      4.16 o 
   2  22   3       87.69       72.76     14.66 o 
   3  22   3       42.14       23.96      5.74 o 
   4  22   3        0.20       -5.55      2.77 o 
   5  22   3        0.11       -0.32      3.35 o 
  -3  23   3        7.53       11.10      5.23 o 
  -2  23   3        8.59       12.13      5.13 o 
  -1  23   3       10.46        7.89      3.18 o 
   0  23   3       22.78       21.82      3.82 o 
   1  23   3      102.34      110.89     10.32 o 
   2  23   3      135.50      139.66     11.42 o 
   3  23   3        7.10        5.68      4.03 o 
 -15   0   4        1.68        2.42      1.72 o 
 -14   0   4      180.23      197.98      6.91 o 
 -13   0   4       27.61       24.20      2.48 o 
 -12   0   4        1.94        0.64      1.14 o 
 -11   0   4       67.72       67.21      3.30 o 
 -10   0   4       53.64       43.42      5.83 o 
  -9   0   4       52.51       59.14      2.74 o 
  -8   0   4       17.20       20.47      1.58 o 
  -7   0   4     1639.25     1525.34     24.82 o 
  -6   0   4      216.13      200.19      4.79 o 
  -5   0   4     1082.08     1078.66     20.36 o 
  -4   0   4       68.72       45.32      1.38 o 
  -3   0   4     4369.84     4413.09     72.63 o 
  -2   0   4     1680.36     1786.70     29.83 o 
  -1   0   4      194.67      189.88      3.58 o 
   0   0   4      245.07      242.36      5.03 o 
   1   0   4     4907.59     5025.94     89.56 o 
   2   0   4       45.28       24.69      1.23 o 
   3   0   4       19.79       30.00      1.45 o 
   4   0   4       50.19       81.20      2.04 o 
   5   0   4       62.64       94.31      2.29 o 
   6   0   4      153.31      156.51      3.34 o 
   7   0   4     1248.18     1224.75     20.99 o 
   8   0   4       96.52       84.54      3.02 o 
   9   0   4     1482.05     1553.91     60.48 o 
  10   0   4      131.18      122.69      9.06 o 
  11   0   4      392.74      395.40     19.80 o 
  12   0   4      523.35      518.81     24.93 o 
  13   0   4      178.68      182.91     12.90 o 
  14   0   4      175.45      195.07     13.87 o 
 -15   1   4       13.33       16.13      1.77 o 
 -14   1   4        2.31        2.45      1.07 o 
 -13   1   4       30.61       33.02      1.96 o 
 -12   1   4        0.01       -0.25      0.77 o 
 -11   1   4       61.40       51.61      2.24 o 
 -10   1   4      625.06      592.27      9.70 o 
  -9   1   4      453.33      435.89      7.37 o 
  -8   1   4       22.45       20.06      2.11 o 
  -7   1   4      737.27      689.30      8.98 o 
  -6   1   4      412.37      387.33      5.32 o 
  -5   1   4       74.48       80.21      1.64 o 
  -4   1   4      417.32      400.10      4.51 o 
  -3   1   4     3040.03     3139.49     31.69 o 
  -2   1   4     1295.98     1391.49     15.80 o 
  -1   1   4      122.89      120.22      1.77 o 
   0   1   4     3935.57     4020.67     55.51 o 
   1   1   4        2.01        1.23      0.30 o 
   2   1   4     1560.26     1641.30     21.09 o 
   3   1   4     1652.05     1589.82     22.02 o 
   4   1   4      296.03      310.60      4.37 o 
   5   1   4      793.07      800.58      9.44 o 
   6   1   4      152.43      152.86      2.41 o 
   7   1   4       69.02       72.40      1.76 o 
   8   1   4       49.19       50.92      2.26 o 
   9   1   4      240.63      251.52      6.37 o 
  10   1   4      161.40      172.88      7.80 o 
  11   1   4       87.98      103.30      6.20 o 
  12   1   4       55.20       58.48      5.10 o 
  13   1   4        1.41        4.97      2.87 o 
  14   1   4       10.86       11.02      3.35 o 
 -15   2   4        0.18        0.45      1.16 o 
 -14   2   4       14.43       13.06      1.51 o 
 -13   2   4       20.95       18.85      1.58 o 
 -12   2   4        1.47        1.62      0.84 o 
 -11   2   4       14.03       12.24      1.21 o 
 -10   2   4      217.24      208.57      4.35 o 
  -9   2   4      550.27      533.14      8.92 o 
  -8   2   4      153.35      140.75      2.97 o 
  -7   2   4      313.38      274.35      4.18 o 
  -6   2   4       44.40       32.92      1.07 o 
  -5   2   4       27.17       26.54      0.87 o 
  -4   2   4        0.06        0.99      0.27 o 
  -3   2   4      398.02      468.34      5.68 o 
  -2   2   4     1637.72     1687.58     21.05 o 
  -1   2   4      199.59      222.63      2.95 o 
   0   2   4       17.65       19.77      0.61 o 
   1   2   4        0.42       -0.52      0.26 o 
   2   2   4      274.22      313.98      4.51 o 
   3   2   4        0.05        0.10      0.29 o 
   4   2   4      743.07      789.00     10.14 o 
   5   2   4       20.63       13.02      0.66 o 
   6   2   4        6.44       12.24      0.94 o 
   7   2   4        0.35        0.64      0.55 o 
   8   2   4       39.68       42.10      2.16 o 
   9   2   4       28.77       32.61      2.14 o 
  10   2   4       10.00       12.18      1.73 o 
  11   2   4       56.61       52.57      4.61 o 
  12   2   4        1.69        3.68      5.68 o 
  13   2   4       10.21       17.65      3.58 o 
  14   2   4       13.98       12.43      3.98 o 
 -15   3   4        7.67        5.19      1.48 o 
 -14   3   4       20.71       16.35      2.29 o 
 -13   3   4        5.74        4.77      1.23 o 
 -12   3   4       33.14       35.41      3.06 o 
 -11   3   4      123.71      117.72      3.16 o 
 -10   3   4      754.14      689.29     12.35 o 
  -9   3   4     1727.98     1641.64     24.53 o 
  -8   3   4      140.56      125.51      3.26 o 
  -7   3   4      542.68      516.57      7.06 o 
  -6   3   4       34.93       28.25      1.19 o 
  -5   3   4       53.52       57.98      1.28 o 
  -4   3   4      293.72      239.39      3.01 o 
  -3   3   4      632.79      687.50      8.12 o 
  -2   3   4      744.34      798.95      9.68 o 
  -1   3   4     1575.26     1592.31     20.30 o 
   0   3   4      105.64      129.69      1.98 o 
   1   3   4       61.89       68.36      1.25 o 
   2   3   4       18.98       14.24      0.60 o 
   3   3   4     1095.09     1165.85     15.26 o 
   4   3   4        0.03        1.10      0.56 o 
   5   3   4      967.40     1030.00     12.41 o 
   6   3   4      750.93      755.72      9.30 o 
   7   3   4        6.22        5.73      0.93 o 
   8   3   4       33.85       27.42      1.68 o 
   9   3   4      146.77      149.06      5.84 o 
  10   3   4      322.44      305.27      7.63 o 
  11   3   4        0.22       -0.13      2.12 o 
  12   3   4      115.69      119.52      6.92 o 
  13   3   4       16.65       16.47      3.50 o 
  14   3   4        8.91        8.26      3.32 o 
 -15   4   4      161.66      171.55     11.39 o 
 -14   4   4      178.25      190.20      4.80 o 
 -13   4   4       10.85       11.06      1.35 o 
 -12   4   4      186.15      195.76      5.67 o 
 -11   4   4       33.91       33.29      1.93 o 
 -10   4   4       22.62       20.72      1.51 o 
  -9   4   4        6.27        3.67      0.80 o 
  -8   4   4      596.89      547.43      8.47 o 
  -7   4   4      182.53      159.74      2.98 o 
  -6   4   4       64.49       66.27      1.56 o 
  -5   4   4      735.32      715.30      9.14 o 
  -4   4   4      121.00      148.83      2.12 o 
  -3   4   4       78.67       84.39      1.76 o 
  -2   4   4      498.00      494.40      6.59 o 
  -1   4   4      133.16      125.18      1.78 o 
   0   4   4      558.20      541.77      6.88 o 
   1   4   4      102.68       76.10      1.33 o 
   2   4   4      276.08      223.22      4.10 o 
   3   4   4       77.08      105.78      1.92 o 
   4   4   4       22.77       29.09      0.91 o 
   5   4   4       20.83       18.36      0.81 o 
   6   4   4      461.33      468.93      9.12 o 
   7   4   4      334.01      338.56      6.17 o 
   8   4   4        2.03        3.20      0.97 o 
   9   4   4       47.69       51.34      2.64 o 
  10   4   4       40.19       46.95      2.68 o 
  11   4   4        1.25        0.34      1.49 o 
  12   4   4       87.09       84.10      7.16 o 
  13   4   4      281.93      312.82     13.19 o 
  14   4   4       60.65       65.35      5.88 o 
 -15   5   4       44.56       43.36      2.99 o 
 -14   5   4       13.76       10.57      1.46 o 
 -13   5   4        0.04        1.08      0.95 o 
 -12   5   4        2.08        1.77      1.42 o 
 -11   5   4      134.08      121.43      3.61 o 
 -10   5   4      401.22      385.01      7.07 o 
  -9   5   4       12.12       11.17      1.55 o 
  -8   5   4      632.62      570.67      8.78 o 
  -7   5   4       87.71       66.26      1.85 o 
  -6   5   4       84.25       89.42      1.85 o 
  -5   5   4       11.51        8.44      0.60 o 
  -4   5   4      416.32      380.07      5.17 o 
  -3   5   4     1954.48     2004.62     27.07 o 
  -2   5   4       74.21       92.58      1.81 o 
  -1   5   4       71.89       70.56      1.26 o 
   0   5   4        0.35        1.75      0.33 o 
   1   5   4       10.65       16.89      0.61 o 
   2   5   4      347.07      340.39      5.29 o 
   3   5   4        0.02        0.35      0.44 o 
   4   5   4       71.09       61.52      1.46 o 
   5   5   4        1.89        2.27      0.58 o 
   6   5   4        0.33        0.64      0.66 o 
   7   5   4        9.63        8.57      1.14 o 
   8   5   4       59.02       58.43      2.33 o 
   9   5   4       48.54       46.53      2.04 o 
  10   5   4       17.08       17.10      2.25 o 
  11   5   4        0.11       -0.52      1.05 o 
  12   5   4       13.38       11.44      2.46 o 
  13   5   4        0.18        0.05      1.60 o 
  14   5   4       15.49       18.48      5.58 o 
 -15   6   4        0.88       -0.80      1.44 o 
 -14   6   4       82.07       87.09      3.30 o 
 -13   6   4       18.76       19.06      1.84 o 
 -12   6   4       29.14       32.96      2.08 o 
 -11   6   4       67.18       58.11      2.51 o 
 -10   6   4      237.14      234.08      5.40 o 
  -9   6   4       27.67       26.79      1.49 o 
  -8   6   4       31.31       25.63      2.11 o 
  -7   6   4      209.22      158.56      2.99 o 
  -6   6   4      302.03      259.62      4.20 o 
  -5   6   4       48.87       40.94      1.20 o 
  -4   6   4      231.09      262.84      4.50 o 
  -3   6   4      726.00      818.22     10.13 o 
  -2   6   4      120.70      129.31      2.76 o 
  -1   6   4      184.22      167.97      2.30 o 
   0   6   4       19.61       13.25      0.52 o 
   1   6   4      901.33      949.31     11.82 o 
   2   6   4        0.00       -0.31      0.35 o 
   3   6   4       54.73       46.65      1.40 o 
   4   6   4       94.93       89.72      2.15 o 
   5   6   4       41.07       41.55      1.40 o 
   6   6   4       54.61       63.20      2.15 o 
   7   6   4      127.43      142.69      4.17 o 
   8   6   4      170.92      170.50      4.18 o 
   9   6   4        8.52       11.55      2.50 o 
  10   6   4        2.76        2.34      1.10 o 
  11   6   4        0.01       -0.75      1.02 o 
  12   6   4       52.79       55.28      3.58 o 
  13   6   4       23.59       28.81      3.84 o 
  14   6   4       12.40       11.00      4.97 o 
 -15   7   4        6.54        6.34      2.34 o 
 -14   7   4        0.32        0.54      1.06 o 
 -13   7   4        2.54        3.17      1.48 o 
 -12   7   4        0.07       -0.12      1.17 o 
 -11   7   4       10.66       10.16      1.25 o 
 -10   7   4      744.96      719.23     11.91 o 
  -9   7   4      136.00      126.30      3.21 o 
  -8   7   4       32.54       29.16      1.47 o 
  -7   7   4      326.51      319.41      5.41 o 
  -6   7   4       88.03      106.60      2.07 o 
  -5   7   4      151.87      147.79      2.72 o 
  -4   7   4      925.05      990.36     12.15 o 
  -3   7   4     1110.04     1110.67     14.28 o 
  -2   7   4      148.77      158.23      2.50 o 
  -1   7   4        3.66        1.42      0.35 o 
   0   7   4      247.37      241.97      3.18 o 
   1   7   4        0.13        0.72      0.49 o 
   2   7   4      252.56      249.19      3.81 o 
   3   7   4      417.39      396.21      5.92 o 
   4   7   4        1.67        0.87      0.54 o 
   5   7   4      311.97      325.50      5.89 o 
   6   7   4       52.39       48.35      2.62 o 
   7   7   4       20.54       16.04      1.59 o 
   8   7   4      209.90      204.36      6.12 o 
   9   7   4       93.94       95.67      3.24 o 
  10   7   4        4.21        3.47      1.31 o 
  11   7   4       47.98       56.95      3.97 o 
  12   7   4       26.98       26.79      2.87 o 
  13   7   4        0.15        1.27      2.22 o 
  14   7   4       11.19        6.32      4.77 o 
 -14   8   4      166.70      190.47      5.42 o 
 -13   8   4       44.00       45.46      2.53 o 
 -12   8   4      217.66      218.15      5.51 o 
 -11   8   4      531.28      525.63      9.40 o 
 -10   8   4       18.24       18.02      1.44 o 
  -9   8   4       34.22       32.13      1.71 o 
  -8   8   4      153.87      142.94      3.37 o 
  -7   8   4       35.06       19.33      1.07 o 
  -6   8   4       31.39       41.84      1.64 o 
  -5   8   4      459.63      440.10      6.01 o 
  -4   8   4      179.45      170.03      2.98 o 
  -3   8   4        8.02        8.16      0.71 o 
  -2   8   4       63.36       48.75      1.30 o 
  -1   8   4      423.87      486.43      5.94 o 
   0   8   4      193.54      190.80      2.38 o 
   1   8   4      981.74     1029.47     14.38 o 
   2   8   4      144.29      123.79      2.59 o 
   3   8   4       81.79      105.93      2.23 o 
   4   8   4        0.10        0.24      0.51 o 
   5   8   4        0.13       -0.54      0.63 o 
   6   8   4       81.55       79.22      3.26 o 
   7   8   4      148.43      161.25      5.80 o 
   8   8   4      127.15      136.49      4.90 o 
   9   8   4       13.98       13.13      1.48 o 
  10   8   4      131.35      131.41      4.08 o 
  11   8   4       28.28       26.61      2.35 o 
  12   8   4        1.88        0.16      1.50 o 
  13   8   4       21.34       29.58      4.98 o 
 -14   9   4      128.24      135.67     10.87 o 
 -13   9   4      122.27      121.75      4.03 o 
 -12   9   4       70.99       81.27      4.01 o 
 -11   9   4      137.43      138.02      4.30 o 
 -10   9   4        0.01        0.23      0.79 o 
  -9   9   4        5.94        6.87      1.22 o 
  -8   9   4        1.20        0.51      0.70 o 
  -7   9   4      423.12      358.47      6.70 o 
  -6   9   4      191.21      140.93      3.12 o 
  -5   9   4       63.85       49.73      1.44 o 
  -4   9   4       27.74       22.01      1.23 o 
  -3   9   4        0.40       -0.14      0.58 o 
  -2   9   4        0.28        1.03      0.47 o 
  -1   9   4      186.81      234.99      3.46 o 
   0   9   4      303.95      319.74      3.95 o 
   1   9   4      138.24      154.06      3.02 o 
   2   9   4       14.72       13.22      0.95 o 
   3   9   4        0.64        3.42      0.53 o 
   4   9   4       95.68       98.15      2.56 o 
   5   9   4        2.69        3.82      0.89 o 
   6   9   4        0.25        0.17      0.83 o 
   7   9   4        2.46        2.39      1.36 o 
   8   9   4       14.91       15.23      1.73 o 
   9   9   4        5.81        4.11      1.17 o 
  10   9   4       26.79       25.36      2.02 o 
  11   9   4        6.24        6.30      1.65 o 
  12   9   4        0.41       -1.18      1.49 o 
  13   9   4        0.01        2.26      3.90 o 
 -14  10   4       20.78       29.55      3.33 o 
 -13  10   4       33.10       34.27      4.09 o 
 -12  10   4       51.21       53.34      2.65 o 
 -11  10   4       31.74       34.56      2.17 o 
 -10  10   4        2.84        1.51      0.92 o 
  -9  10   4       14.12       11.79      2.43 o 
  -8  10   4      246.46      246.56      5.24 o 
  -7  10   4      157.95      131.16      3.37 o 
  -6  10   4       30.23       22.82      1.56 o 
  -5  10   4      573.77      569.73      8.66 o 
  -4  10   4       74.06       67.79      1.93 o 
  -3  10   4      117.55      118.87      2.56 o 
  -2  10   4      494.40      561.84      7.37 o 
  -1  10   4      106.57      102.21      2.08 o 
   0  10   4      862.10     1001.16     13.52 o 
   1  10   4      582.09      665.76     10.88 o 
   2  10   4      184.39      171.29      3.62 o 
   3  10   4      231.77      239.39      4.71 o 
   4  10   4      315.35      321.94      5.92 o 
   5  10   4      424.95      440.27      9.53 o 
   6  10   4       35.52       33.19      4.54 o 
   7  10   4     1178.12     1234.80     23.75 o 
   8  10   4      392.54      410.41      9.52 o 
   9  10   4       11.42       11.58      1.52 o 
  10  10   4       26.00       26.20      2.11 o 
  11  10   4        4.50        6.38      1.94 o 
  12  10   4        3.43        4.41      4.11 o 
  13  10   4        0.31        3.17      2.79 o 
 -13  11   4        2.12        3.71      2.01 o 
 -12  11   4       18.23       15.05      2.53 o 
 -11  11   4        1.94        2.07      1.37 o 
 -10  11   4       19.94       20.67      2.13 o 
  -9  11   4      180.21      180.57      6.40 o 
  -8  11   4        0.58       -0.69      0.95 o 
  -7  11   4      236.91      214.32      5.83 o 
  -6  11   4       33.64       37.09      2.55 o 
  -5  11   4      119.87      122.42      3.51 o 
  -4  11   4      317.75      350.55      5.78 o 
  -3  11   4      949.49     1013.90     14.46 o 
  -2  11   4        6.54        6.40      0.74 o 
  -1  11   4      291.76      313.27      6.93 o 
   0  11   4        8.75        7.04      0.80 o 
   1  11   4       82.08       68.47      2.08 o 
   2  11   4      402.86      407.82      7.22 o 
   3  11   4      800.41      799.86     14.02 o 
   4  11   4       31.99       32.39      1.78 o 
   5  11   4      662.77      704.25     16.28 o 
   6  11   4       31.42       32.32      2.13 o 
   7  11   4      335.35      326.63      9.71 o 
   8  11   4      109.11      109.40      5.01 o 
   9  11   4       55.05       60.33      4.00 o 
  10  11   4        3.51        4.86      1.68 o 
  11  11   4      120.49      116.18      6.61 o 
  12  11   4       69.96       66.58      5.20 o 
  13  11   4       35.53       36.67      6.74 o 
 -13  12   4        1.41        2.74      3.61 o 
 -12  12   4        1.88        1.02      1.88 o 
 -11  12   4       97.41       97.28      4.81 o 
 -10  12   4      113.32      102.76      4.79 o 
  -9  12   4        5.79        4.26      1.42 o 
  -8  12   4       49.22       47.17      2.72 o 
  -7  12   4        0.57       -0.27      0.96 o 
  -6  12   4      235.40      254.77      8.24 o 
  -5  12   4      382.15      398.16     10.65 o 
  -4  12   4      156.64      152.23      4.18 o 
  -3  12   4        6.80       10.16      1.12 o 
  -2  12   4      234.33      259.23      5.92 o 
  -1  12   4      397.60      422.76      7.68 o 
   0  12   4        0.14        0.28      0.75 o 
   1  12   4      890.19      866.92     17.60 o 
   2  12   4      535.37      522.90     11.35 o 
   3  12   4       27.90       32.44      2.09 o 
   4  12   4      162.11      163.20      5.66 o 
   5  12   4        0.86        2.08      1.19 o 
   6  12   4        5.45        4.18      1.67 o 
   7  12   4        0.32        1.27      1.54 o 
   8  12   4        6.31        8.59      2.11 o 
   9  12   4       31.15       36.17      3.32 o 
  10  12   4      118.51      123.72     12.52 o 
  11  12   4       47.04       47.66      3.72 o 
  12  12   4        8.65        5.87      2.84 o 
 -12  13   4       26.48       27.43      6.13 o 
 -11  13   4       22.31       15.41      2.92 o 
 -10  13   4        6.36        3.72      1.69 o 
  -9  13   4        3.75        6.37      1.63 o 
  -8  13   4        8.69       10.96      1.67 o 
  -7  13   4        0.48        0.93      1.54 o 
  -6  13   4      439.43      423.16     11.50 o 
  -5  13   4      551.73      533.64     13.66 o 
  -4  13   4       39.78       34.09      3.85 o 
  -3  13   4        0.11        0.94      1.03 o 
  -2  13   4       61.71       61.19      2.48 o 
  -1  13   4       11.39        9.32      1.15 o 
   0  13   4       22.40       21.01      1.96 o 
   1  13   4        0.02        1.09      1.14 o 
   2  13   4       11.13        6.35      1.39 o 
   3  13   4        1.65       -0.35      1.15 o 
   4  13   4        1.46        1.42      1.20 o 
   5  13   4       25.55       25.33      2.58 o 
   6  13   4      279.08      279.97      8.74 o 
   7  13   4       59.03       67.70      4.09 o 
   8  13   4       81.37       81.25      4.59 o 
   9  13   4       44.04       51.24      3.90 o 
  10  13   4        1.97        2.55      1.87 o 
  11  13   4        8.61        6.85      2.23 o 
  12  13   4       50.51       63.80      8.03 o 
 -12  14   4       33.30       26.45      5.16 o 
 -11  14   4       40.00       42.92      4.13 o 
 -10  14   4        4.06        0.89      1.84 o 
  -9  14   4       34.11       32.77      2.63 o 
  -8  14   4       70.48       62.12      3.70 o 
  -7  14   4       25.10       19.32      2.03 o 
  -6  14   4      175.82      196.64      7.73 o 
  -5  14   4      639.65      653.87     16.33 o 
  -4  14   4        6.26        3.95      1.57 o 
  -3  14   4      161.86      168.46      5.87 o 
  -2  14   4       29.36       31.98      2.20 o 
  -1  14   4        1.00        0.34      1.25 o 
   0  14   4       58.10       64.12      2.97 o 
   1  14   4      492.18      535.63     11.84 o 
   2  14   4      160.05      159.45      4.86 o 
   3  14   4       25.60       25.44      3.05 o 
   4  14   4      123.70      124.17      6.09 o 
   5  14   4      167.93      181.01      8.30 o 
   6  14   4        3.41        5.63      1.93 o 
   7  14   4      268.04      284.14      9.19 o 
   8  14   4      258.48      260.17     12.28 o 
   9  14   4        2.58       -0.53      2.18 o 
  10  14   4        0.22        0.32      1.81 o 
  11  14   4       11.61       12.12      2.70 o 
 -11  15   4       19.68       19.30      3.37 o 
 -10  15   4      115.88      121.30      7.64 o 
  -9  15   4       13.34       16.25      2.34 o 
  -8  15   4       29.92       28.66      2.51 o 
  -7  15   4       14.93       16.52      2.05 o 
  -6  15   4        0.04        1.24      1.48 o 
  -5  15   4       41.55       39.36      3.10 o 
  -4  15   4      160.48      159.50      5.96 o 
  -3  15   4      185.21      192.26     11.01 o 
  -2  15   4        0.83       -0.22      1.06 o 
  -1  15   4      155.49      156.67      6.70 o 
   0  15   4       46.41       40.98      2.59 o 
   1  15   4      312.33      318.34      7.92 o 
   2  15   4      274.00      291.53      8.82 o 
   3  15   4       96.16      105.08      5.38 o 
   4  15   4        9.46       10.60      2.05 o 
   5  15   4        3.88        2.98      2.29 o 
   6  15   4       89.79       85.75      7.32 o 
   7  15   4        0.36       -1.33      2.18 o 
   8  15   4      145.05      132.66      7.84 o 
   9  15   4      105.26      108.41      9.93 o 
  10  15   4        0.36        2.83      4.60 o 
  11  15   4        0.01        0.94      3.48 o 
 -11  16   4        3.50        2.00      3.55 o 
 -10  16   4        2.81        1.81      1.77 o 
  -9  16   4       22.54       23.77      3.24 o 
  -8  16   4        3.79       -0.02      1.33 o 
  -7  16   4       74.71       66.36      3.79 o 
  -6  16   4      223.66      235.60     11.23 o 
  -5  16   4        0.01       -0.12      1.42 o 
  -4  16   4        3.40        1.67      1.55 o 
  -3  16   4        3.96        5.34      1.69 o 
  -2  16   4      144.63      161.03      6.01 o 
  -1  16   4        2.62       -0.33      2.13 o 
   0  16   4       16.52       12.16      3.01 o 
   1  16   4       73.34       62.68      3.71 o 
   2  16   4        5.83        7.24      1.91 o 
   3  16   4       18.36       19.73      2.52 o 
   4  16   4       16.63       20.19      2.64 o 
   5  16   4       11.42        7.31      2.65 o 
   6  16   4       21.74       21.04      3.68 o 
   7  16   4       26.05       23.49      4.00 o 
   8  16   4       19.80       16.51      5.23 o 
   9  16   4       15.26        8.71      4.52 o 
  10  16   4        7.62        9.01      3.21 o 
 -10  17   4        9.07        6.41      2.30 o 
  -9  17   4        4.73        3.45      1.83 o 
  -8  17   4        1.11        1.66      1.65 o 
  -7  17   4       31.29       30.71      4.03 o 
  -6  17   4      129.18      117.47      6.79 o 
  -5  17   4       41.83       46.78      3.70 o 
  -4  17   4       45.08       34.58      3.09 o 
  -3  17   4        7.50        4.95      1.75 o 
  -2  17   4       15.71       20.75      3.16 o 
  -1  17   4       38.50       33.41      3.02 o 
   0  17   4        4.25        4.03      1.83 o 
   1  17   4      108.90      103.30      6.03 o 
   2  17   4      127.68      120.42      7.02 o 
   3  17   4      126.42      127.21      5.94 o 
   4  17   4        0.01       -0.09      1.82 o 
   5  17   4        0.13        2.17      2.41 o 
   6  17   4        0.06        1.57      2.54 o 
   7  17   4        7.98        5.32      4.13 o 
   8  17   4       22.20       19.71      5.58 o 
   9  17   4       14.55       25.87      6.19 o 
  10  17   4        0.00       -3.61      3.48 o 
 -10  18   4        1.02        7.29      4.42 o 
  -9  18   4        5.32        4.05      2.19 o 
  -8  18   4       23.53       17.98      2.65 o 
  -7  18   4        0.70        1.49      1.70 o 
  -6  18   4      497.52      500.48     14.03 o 
  -5  18   4      131.80      122.30      9.00 o 
  -4  18   4        1.43        2.46      1.79 o 
  -3  18   4       14.96       13.27      3.17 o 
  -2  18   4       45.85       43.30      3.45 o 
  -1  18   4       17.56       22.23      2.73 o 
   0  18   4       81.33       88.21      5.71 o 
   1  18   4      435.66      456.65     22.42 o 
   2  18   4       33.39       34.43      4.66 o 
   3  18   4       12.40       11.45      2.44 o 
   4  18   4      106.93      103.69      6.62 o 
   5  18   4       15.00       10.36      3.28 o 
   6  18   4        4.55        8.03      4.03 o 
   7  18   4       34.16       29.67      6.29 o 
   8  18   4       50.76       55.80      8.00 o 
   9  18   4        7.13        8.61      4.58 o 
  -9  19   4       12.39       11.64      5.00 o 
  -8  19   4       15.51       12.25      2.63 o 
  -7  19   4       28.24       28.64      3.14 o 
  -6  19   4       36.12       29.83      3.93 o 
  -5  19   4        6.68        8.94      2.76 o 
  -4  19   4      103.02      100.34      9.53 o 
  -3  19   4       10.47        5.87      2.85 o 
  -2  19   4        0.87       -0.01      1.77 o 
  -1  19   4        3.57        0.89      3.94 o 
   0  19   4       18.15       26.07      4.85 o 
   1  19   4        0.01        1.63      2.92 o 
   2  19   4       41.86       38.25      6.52 o 
   3  19   4      136.06      146.79     12.82 o 
   4  19   4        5.02        2.80      2.90 o 
   5  19   4        2.57        0.71      3.03 o 
   6  19   4       17.44       20.74      5.58 o 
   7  19   4        6.11        6.23      3.94 o 
   8  19   4        4.09       -0.45      3.61 o 
  -8  20   4        2.99        4.10      4.19 o 
  -7  20   4        6.91       -0.28      2.14 o 
  -6  20   4        0.01       -1.20      2.15 o 
  -5  20   4        0.81       -2.00      3.35 o 
  -4  20   4       47.16       46.09      7.06 o 
  -3  20   4       61.76       60.64      5.52 o 
  -2  20   4        7.79       12.58      4.29 o 
  -1  20   4        0.92        1.77      2.39 o 
   0  20   4        0.89       -0.38      2.63 o 
   1  20   4        0.01       -0.39      2.23 o 
   2  20   4        7.76        9.39      3.08 o 
   3  20   4       24.30       17.68      3.59 o 
   4  20   4       11.89       15.51      5.00 o 
   5  20   4        0.79       -0.58      3.35 o 
   6  20   4       14.84       12.48      5.10 o 
   7  20   4        0.13        1.61      4.03 o 
  -7  21   4        5.25        2.48      4.03 o 
  -6  21   4        0.03       -0.74      3.61 o 
  -5  21   4        0.53       -0.16      3.16 o 
  -4  21   4      130.44      136.66     11.58 o 
  -3  21   4       74.25       63.90      8.16 o 
  -2  21   4        0.24        0.29      3.39 o 
  -1  21   4       44.77       39.66      4.50 o 
   0  21   4        1.99        2.69      4.50 o 
   1  21   4        4.88        6.85      2.87 o 
   2  21   4       86.90       64.93     21.77 o 
   3  21   4      271.69      290.16     16.71 o 
   4  21   4       58.47       50.48      7.52 o 
   5  21   4       19.27       15.48      5.16 o 
   6  21   4       24.11       18.93      5.77 o 
  -5  22   4       31.64       32.19      6.74 o 
  -4  22   4        6.25        4.81      4.16 o 
  -3  22   4        2.13        3.03      3.90 o 
  -2  22   4       17.05       20.93      5.61 o 
  -1  22   4        0.06        3.14      2.49 o 
   0  22   4       69.58       56.14      6.87 o 
   1  22   4      155.67      162.82     12.19 o 
   2  22   4        5.67       14.56      3.60 o 
   4  22   4       74.00       67.31      8.55 o 
  -3  23   4       79.40       99.79     10.39 o 
  -2  23   4        5.61       11.61      5.06 o 
  -1  23   4      140.13      149.79     12.03 o 
   0  23   4       45.94       44.08      6.89 o 
   1  23   4        0.40        2.56      2.76 o 
   2  23   4        0.01       -0.93      2.53 o 
 -15   1   5       84.76       99.65      4.18 o 
 -14   1   5      176.78      189.85      7.42 o 
 -13   1   5       18.17       16.49      1.49 o 
 -12   1   5       74.37       73.83      2.58 o 
 -11   1   5       28.86       32.48      2.49 o 
 -10   1   5        2.49        2.90      0.75 o 
  -9   1   5       94.40       89.55      2.41 o 
  -8   1   5     3348.74     3048.73     44.85 o 
  -7   1   5     2661.30     2482.05     30.06 o 
  -6   1   5      903.21      827.09     10.54 o 
  -5   1   5      882.15      772.08     10.35 o 
  -4   1   5      166.99      136.60      2.19 o 
  -3   1   5        3.79        1.19      0.29 o 
  -2   1   5       87.67       93.98      1.35 o 
  -1   1   5     3618.16     3935.97     40.52 o 
   0   1   5      544.39      579.06      6.99 o 
   1   1   5      674.90      660.61      8.43 o 
   2   1   5       91.77       98.83      1.79 o 
   3   1   5       87.87       95.04      1.90 o 
   4   1   5     1000.27     1053.51     12.03 o 
   5   1   5      444.10      425.05      5.12 o 
   6   1   5      185.58      207.00      4.01 o 
   7   1   5      349.27      372.85      5.85 o 
   8   1   5       22.59       21.15      1.46 o 
   9   1   5       28.77       31.92      3.15 o 
  10   1   5       13.21       11.87      2.80 o 
  11   1   5      173.58      186.24      6.72 o 
  12   1   5       29.52       23.79      4.73 o 
  13   1   5       29.80       30.41      2.84 o 
  14   1   5        8.41        7.95      3.38 o 
 -15   2   5       11.85       11.53      1.91 o 
 -14   2   5        9.06       11.73      1.48 o 
 -13   2   5       62.41       62.32      2.86 o 
 -12   2   5      333.84      335.20      6.53 o 
 -11   2   5        2.39        1.86      0.78 o 
 -10   2   5      143.27      143.10      3.38 o 
  -9   2   5       17.96       16.38      2.60 o 
  -8   2   5      563.34      519.34      8.60 o 
  -7   2   5       32.04       32.69      1.43 o 
  -6   2   5      198.07      199.25      3.14 o 
  -5   2   5      293.50      309.97      4.35 o 
  -4   2   5     1191.62     1189.05     13.95 o 
  -3   2   5     1248.93     1195.93     13.58 o 
  -2   2   5      798.21      893.29      9.26 o 
  -1   2   5     5430.42     5695.96     61.50 o 
   0   2   5     1741.07     1765.26     20.31 o 
   1   2   5      184.11      203.26      2.96 o 
   2   2   5      538.11      527.15      6.90 o 
   3   2   5      543.87      467.21      7.07 o 
   4   2   5       48.10       49.20      1.32 o 
   5   2   5        0.98        4.25      0.55 o 
   6   2   5        5.35       10.04      0.77 o 
   7   2   5       17.34       20.04      1.42 o 
   8   2   5      109.92      116.37      3.15 o 
   9   2   5      326.37      334.57      8.09 o 
  10   2   5        4.49        5.27      1.46 o 
  11   2   5      215.37      226.44      7.56 o 
  12   2   5        7.48        6.73      2.00 o 
  13   2   5       55.07       55.72      3.53 o 
  14   2   5      104.40       94.83      7.43 o 
 -15   3   5       10.07        9.42      1.82 o 
 -14   3   5        0.57        1.47      1.02 o 
 -13   3   5        3.79        2.65      0.98 o 
 -12   3   5       13.61       14.21      1.35 o 
 -11   3   5      181.58      173.57      4.01 o 
 -10   3   5       13.60       13.93      1.46 o 
  -9   3   5      429.19      419.23      7.37 o 
  -8   3   5      699.47      682.47     11.87 o 
  -7   3   5      111.00       97.59      2.28 o 
  -6   3   5       12.61       11.69      0.79 o 
  -5   3   5     1028.63      979.30     12.22 o 
  -4   3   5      337.65      307.03      4.42 o 
  -3   3   5      253.75      257.78      3.30 o 
  -2   3   5     1236.77     1280.71     15.08 o 
  -1   3   5      169.36      177.84      2.88 o 
   0   3   5        1.76        3.08      0.34 o 
   1   3   5        0.08       -0.36      0.29 o 
   2   3   5      325.36      295.72      4.50 o 
   3   3   5       45.00       45.25      1.19 o 
   4   3   5      228.34      218.74      3.33 o 
   5   3   5      254.29      243.92      4.10 o 
   6   3   5       16.12       16.87      1.41 o 
   7   3   5       54.50       53.59      1.82 o 
   8   3   5        0.27        0.16      0.71 o 
   9   3   5       10.68       12.50      1.96 o 
  10   3   5        3.08        5.47      1.51 o 
  11   3   5       74.13       71.13      4.12 o 
  12   3   5        1.98        3.97      1.86 o 
  13   3   5       17.18        9.68      3.32 o 
  14   3   5        0.57        0.36      2.66 o 
 -15   4   5       11.20       11.72      1.99 o 
 -14   4   5        1.77        1.97      1.06 o 
 -13   4   5        5.08        5.56      1.14 o 
 -12   4   5        4.28        5.78      1.01 o 
 -11   4   5       16.77       21.10      1.62 o 
 -10   4   5       19.81       21.39      1.52 o 
  -9   4   5       12.65       13.26      1.10 o 
  -8   4   5      320.15      295.15      5.47 o 
  -7   4   5       62.62       50.71      1.61 o 
  -6   4   5        0.10        1.04      0.63 o 
  -5   4   5       27.69       27.63      0.89 o 
  -4   4   5       58.62       53.25      1.59 o 
  -3   4   5      177.71      199.12      2.96 o 
  -2   4   5      177.14      220.02      3.10 o 
  -1   4   5      242.20      272.67      3.59 o 
   0   4   5        3.72       10.22      0.53 o 
   1   4   5      384.21      385.21      5.15 o 
   2   4   5        0.53        1.43      0.32 o 
   3   4   5       58.77       57.04      1.25 o 
   4   4   5       44.15       49.69      1.16 o 
   5   4   5       45.69       52.61      2.03 o 
   6   4   5       55.68       50.59      1.75 o 
   7   4   5       38.42       38.11      1.57 o 
   8   4   5        4.45        4.01      0.94 o 
   9   4   5       87.33       90.59      2.84 o 
  10   4   5        5.22        4.28      1.70 o 
  11   4   5        0.98        1.04      1.34 o 
  12   4   5       47.14       48.48      3.69 o 
  13   4   5       16.41       14.83      2.79 o 
  14   4   5        4.98        3.83      3.03 o 
 -15   5   5       90.89      107.06      5.99 o 
 -14   5   5       80.84       86.57      3.11 o 
 -13   5   5        3.07        2.98      0.98 o 
 -12   5   5       16.30       16.96      1.60 o 
 -11   5   5        6.38        4.80      1.09 o 
 -10   5   5        1.73        0.21      0.65 o 
  -9   5   5      419.82      381.08      6.89 o 
  -8   5   5      850.62      792.95     12.54 o 
  -7   5   5      472.49      427.38      6.80 o 
  -6   5   5        1.66        2.33      0.50 o 
  -5   5   5       88.84       86.45      1.79 o 
  -4   5   5       99.27       70.72      1.53 o 
  -3   5   5        8.65       12.56      0.63 o 
  -2   5   5     1277.42     1249.04     15.46 o 
  -1   5   5     1436.38     1508.23     16.60 o 
   0   5   5       26.42       43.20      1.00 o 
   1   5   5      745.64      770.72      9.77 o 
   2   5   5      191.07      170.71      2.49 o 
   3   5   5        0.10       -0.55      0.29 o 
   4   5   5      153.02      134.69      2.57 o 
   5   5   5      633.75      612.85     11.67 o 
   6   5   5       60.28       60.83      2.09 o 
   7   5   5      365.54      371.90      7.54 o 
   8   5   5      477.94      496.28      8.74 o 
   9   5   5        0.95        0.62      0.96 o 
  10   5   5       41.66       41.29      2.70 o 
  11   5   5       52.04       59.30      4.01 o 
  12   5   5        9.44        5.54      1.98 o 
  13   5   5       19.00       18.17      3.47 o 
  14   5   5       52.02       47.48      7.64 o 
 -15   6   5        0.17        0.53      1.93 o 
 -14   6   5       40.31       43.07      2.29 o 
 -13   6   5      123.82      121.56      3.94 o 
 -12   6   5       18.12       16.89      1.62 o 
 -11   6   5        2.22        2.13      0.93 o 
 -10   6   5       89.39       82.91      2.61 o 
  -9   6   5       81.54       86.99      2.55 o 
  -8   6   5        4.20        7.22      1.19 o 
  -7   6   5      482.36      450.37      6.70 o 
  -6   6   5      414.34      380.92      6.00 o 
  -5   6   5       20.79       25.12      1.02 o 
  -4   6   5      145.56      140.29      2.54 o 
  -3   6   5      836.79      829.01      9.80 o 
  -2   6   5      166.43      163.78      2.55 o 
  -1   6   5       10.34       16.11      0.58 o 
   0   6   5     1101.63     1052.71     12.67 o 
   1   6   5      434.79      469.00      5.89 o 
   2   6   5       32.31       32.64      1.66 o 
   3   6   5      494.40      475.83      7.25 o 
   4   6   5      330.41      308.60      4.80 o 
   5   6   5       79.40       89.45      3.13 o 
   6   6   5       47.02       48.53      1.89 o 
   7   6   5       20.66       20.71      1.60 o 
   8   6   5      169.57      179.18      4.50 o 
   9   6   5      286.93      304.15      6.14 o 
  10   6   5       66.82       69.13      2.89 o 
  11   6   5       61.39       69.36      5.99 o 
  12   6   5      188.02      185.96     14.13 o 
  13   6   5        6.82       10.04      2.97 o 
  14   6   5        9.19       11.06      5.16 o 
 -14   7   5       19.26       22.68      1.84 o 
 -13   7   5       87.79       90.48      3.39 o 
 -12   7   5      173.97      163.38      4.55 o 
 -11   7   5       17.08       17.99      1.47 o 
 -10   7   5        0.03        0.73      0.72 o 
  -9   7   5        8.94        5.86      1.19 o 
  -8   7   5       34.14       34.45      1.58 o 
  -7   7   5        0.12       -0.28      0.57 o 
  -6   7   5       75.30       70.31      1.93 o 
  -5   7   5      153.17      128.53      2.68 o 
  -4   7   5        5.86        8.14      0.67 o 
  -3   7   5      299.40      286.56      4.36 o 
  -2   7   5       26.33       28.46      0.93 o 
  -1   7   5      349.63      354.18      4.09 o 
   0   7   5      249.53      245.11      3.09 o 
   1   7   5        2.60        1.48      0.74 o 
   2   7   5       18.28       25.96      1.32 o 
   3   7   5        3.27        4.55      0.63 o 
   4   7   5        1.40        1.25      0.53 o 
   5   7   5      292.24      305.05      6.08 o 
   6   7   5      238.09      238.68      5.39 o 
   7   7   5       92.25       85.46      5.40 o 
   8   7   5        5.86        6.40      1.45 o 
   9   7   5       14.03       18.76      3.04 o 
  10   7   5        2.49        4.04      1.20 o 
  11   7   5        0.12        1.88      1.55 o 
  12   7   5        1.19        1.12      2.11 o 
  13   7   5        0.02        0.58      3.74 o 
 -14   8   5        0.01        1.60      1.43 o 
 -13   8   5       62.61       69.00      3.00 o 
 -12   8   5      146.33      144.83      4.25 o 
 -11   8   5        1.77        2.17      0.96 o 
 -10   8   5      113.42      107.84      3.05 o 
  -9   8   5       11.62        7.68      1.04 o 
  -8   8   5        1.86        1.35      0.96 o 
  -7   8   5      299.43      289.71      5.69 o 
  -6   8   5      407.82      363.38      6.71 o 
  -5   8   5      348.44      324.01      4.73 o 
  -4   8   5      122.99      117.84      2.22 o 
  -3   8   5      166.04      150.45      2.66 o 
  -2   8   5       81.90       93.89      1.83 o 
  -1   8   5      374.33      426.36      5.12 o 
   0   8   5       87.61       77.63      1.35 o 
   1   8   5       33.62       31.70      1.16 o 
   2   8   5       22.19       39.73      1.53 o 
   3   8   5      244.69      265.91      4.56 o 
   4   8   5       13.99       12.20      0.97 o 
   5   8   5      224.93      228.21      4.46 o 
   6   8   5       58.08       52.99      1.97 o 
   7   8   5       29.97       32.43      4.19 o 
   8   8   5       32.89       34.12      3.28 o 
   9   8   5       61.17       63.30      2.77 o 
  10   8   5      113.83      119.71      3.93 o 
  11   8   5        0.03       -0.74      1.68 o 
  12   8   5        0.45       -0.29      2.01 o 
  13   8   5       23.16       36.71      6.58 o 
 -14   9   5       60.19       61.94      4.54 o 
 -13   9   5       31.35       33.26      3.55 o 
 -12   9   5        3.42        3.83      1.17 o 
 -11   9   5        2.09        3.17      0.96 o 
 -10   9   5        0.10        0.50      1.05 o 
  -9   9   5       22.97       20.13      1.89 o 
  -8   9   5      422.79      384.25      7.86 o 
  -7   9   5       65.06       58.12      2.37 o 
  -6   9   5       44.87       34.75      1.47 o 
  -5   9   5      327.07      305.54      4.85 o 
  -4   9   5       75.26       69.71      1.81 o 
  -3   9   5      417.39      423.78     10.31 o 
  -2   9   5      922.67      995.79     12.39 o 
  -1   9   5      467.45      482.66      6.31 o 
   0   9   5      275.55      278.56      4.21 o 
   1   9   5      306.07      267.02      5.01 o 
   2   9   5      117.55      125.37      3.23 o 
   3   9   5      396.49      350.61     10.92 o 
   4   9   5      613.69      587.45     16.66 o 
   5   9   5      264.06      252.65      4.95 o 
   6   9   5       33.70       39.11      1.85 o 
   7   9   5       86.55       90.34      3.55 o 
   8   9   5       22.50       25.79      2.14 o 
   9   9   5        0.00        0.28      0.98 o 
  10   9   5       33.28       32.01      2.26 o 
  11   9   5       16.56       13.03      2.24 o 
  12   9   5        2.74        3.15      2.92 o 
  13   9   5       62.19       51.96      7.64 o 
 -14  10   5       11.81        4.26      3.94 o 
 -13  10   5        9.52       14.64      2.56 o 
 -12  10   5      152.42      153.48      4.85 o 
 -11  10   5        7.96        9.09      1.61 o 
 -10  10   5      386.94      375.20      8.23 o 
  -9  10   5      110.74      101.15      3.81 o 
  -8  10   5        1.71        1.55      0.86 o 
  -7  10   5       94.33       80.84      2.86 o 
  -6  10   5       97.32       93.14      3.01 o 
  -5  10   5       49.59       43.74      2.28 o 
  -4  10   5     1432.33     1508.76     19.40 o 
  -3  10   5     1225.44     1276.80     17.63 o 
  -2  10   5        3.41        3.75      0.76 o 
  -1  10   5       45.96       44.81      1.84 o 
   0  10   5      114.76      121.88      2.53 o 
   1  10   5      221.80      203.94      3.89 o 
   2  10   5        9.02        7.97      1.01 o 
   3  10   5     1031.61      949.93     20.72 o 
   4  10   5      133.45      114.57      3.21 o 
   5  10   5       46.34       50.56      2.23 o 
   6  10   5       48.67       50.78      2.63 o 
   7  10   5        0.03       -0.14      0.96 o 
   8  10   5       60.90       60.37      3.09 o 
   9  10   5       30.95       31.64      2.49 o 
  10  10   5        0.52        2.23      1.21 o 
  11  10   5       31.81       28.32      4.29 o 
  12  10   5       20.18       14.45      5.10 o 
  13  10   5       45.46       48.90      7.58 o 
 -13  11   5       35.56       34.21      4.26 o 
 -12  11   5      158.35      164.94      6.47 o 
 -11  11   5      353.25      339.88     10.08 o 
 -10  11   5       74.15       86.83      5.95 o 
  -9  11   5      149.19      146.00      4.82 o 
  -8  11   5        0.06        0.06      0.86 o 
  -7  11   5        0.66       -0.17      0.87 o 
  -6  11   5       32.23       36.37      1.95 o 
  -5  11   5       51.13       32.97      1.86 o 
  -4  11   5     1368.99     1380.63     22.03 o 
  -3  11   5       58.85       69.44      2.39 o 
  -2  11   5       26.95       26.66      1.34 o 
  -1  11   5       44.50       48.17      2.27 o 
   0  11   5        8.01        7.07      0.79 o 
   1  11   5       86.13       80.05      2.55 o 
   2  11   5       83.91       82.10      2.61 o 
   3  11   5       15.86        9.63      1.13 o 
   4  11   5        1.33        1.38      0.89 o 
   5  11   5        0.76        0.90      0.88 o 
   6  11   5       99.87       95.41      4.65 o 
   7  11   5        6.78        7.67      1.51 o 
   8  11   5        8.95        8.86      1.71 o 
   9  11   5       24.62       30.41      4.67 o 
  10  11   5        6.36        6.01      2.00 o 
  11  11   5        2.18        2.66      1.86 o 
  12  11   5        2.60        1.96      4.29 o 
 -12  12   5      148.60      145.61      9.39 o 
 -11  12   5        3.83        1.93      1.84 o 
 -10  12   5      387.70      397.03     11.20 o 
  -9  12   5       90.87       88.27      3.88 o 
  -8  12   5       19.72       15.98      1.83 o 
  -7  12   5       38.95       40.48      2.47 o 
  -6  12   5      313.48      320.12      7.81 o 
  -5  12   5      402.36      366.23      8.51 o 
  -4  12   5       35.33       48.45      4.12 o 
  -3  12   5     1002.19     1048.89     18.50 o 
  -2  12   5        2.54        1.84      0.88 o 
  -1  12   5       88.28       85.38      2.56 o 
   0  12   5      233.17      259.61      5.06 o 
   1  12   5        3.85        3.34      0.91 o 
   2  12   5      379.60      429.00      9.80 o 
   3  12   5       88.55       92.94      3.44 o 
   4  12   5        2.84        1.40      1.37 o 
   5  12   5       29.25       30.12      2.27 o 
   6  12   5       47.86       46.05      5.85 o 
   7  12   5      287.25      306.19      9.88 o 
   8  12   5       67.26       65.30      4.14 o 
   9  12   5      409.13      412.45     12.32 o 
  10  12   5       31.43       33.49      3.37 o 
  11  12   5        0.37        0.95      1.88 o 
  12  12   5        0.35        0.19      3.77 o 
 -12  13   5       29.82       31.68      4.08 o 
 -11  13   5        7.15        2.81      3.84 o 
 -10  13   5       21.07       20.18      2.53 o 
  -9  13   5        9.54        7.60      1.73 o 
  -8  13   5      180.62      172.69      5.44 o 
  -7  13   5       59.36       51.28      2.84 o 
  -6  13   5      149.70      140.85      4.61 o 
  -5  13   5       37.45       27.68      2.55 o 
  -4  13   5       21.30       23.40      2.37 o 
  -3  13   5        2.40        1.42      1.36 o 
  -2  13   5      393.04      410.87     14.10 o 
  -1  13   5      231.84      233.57      6.55 o 
   0  13   5      106.36       94.00      3.50 o 
   1  13   5      213.45      216.13      5.86 o 
   2  13   5      232.96      214.25      5.85 o 
   3  13   5      331.62      326.23      9.43 o 
   4  13   5      184.77      194.87      5.68 o 
   5  13   5      234.01      249.98      7.43 o 
   6  13   5        3.36        4.53      1.66 o 
   7  13   5      126.89      110.18      5.25 o 
   8  13   5       11.66       13.29      3.58 o 
   9  13   5      139.37      133.41      7.35 o 
  10  13   5       79.02       84.70      4.89 o 
  11  13   5       22.21       20.78      3.02 o 
 -11  14   5        0.85        2.35      1.98 o 
 -10  14   5       38.52       29.04      5.68 o 
  -9  14   5      178.13      169.00      5.60 o 
  -8  14   5       29.63       24.76      2.31 o 
  -7  14   5       99.44       98.98      5.77 o 
  -6  14   5       79.59       77.86      3.95 o 
  -5  14   5      650.32      633.51     15.95 o 
  -4  14   5      334.77      338.60      9.74 o 
  -3  14   5       19.55       19.08      2.28 o 
  -2  14   5       83.34       74.17      3.21 o 
  -1  14   5       95.20       93.29      4.19 o 
   0  14   5      182.65      197.47      5.66 o 
   1  14   5      104.13      106.26      4.14 o 
   2  14   5      194.23      172.61      5.20 o 
   3  14   5      132.50      121.74      5.03 o 
   4  14   5       83.51       82.02      3.51 o 
   5  14   5        0.32       -0.24      1.24 o 
   6  14   5        2.75        6.48      2.10 o 
   7  14   5       22.88       23.63      4.99 o 
   8  14   5        8.75        8.07      2.40 o 
   9  14   5       22.07       19.60      3.58 o 
  10  14   5       10.22        5.95      2.25 o 
  11  14   5        0.01       -0.86      6.69 o 
 -11  15   5       59.30       54.05     11.72 o 
 -10  15   5        8.09        8.02      2.50 o 
  -9  15   5       86.88       88.77      4.66 o 
  -8  15   5       19.70       19.60      2.19 o 
  -7  15   5        5.91        5.47      1.71 o 
  -6  15   5        1.01        2.78      1.32 o 
  -5  15   5      102.20      104.36      4.82 o 
  -4  15   5      336.73      311.78      9.70 o 
  -3  15   5       74.99       72.13      3.91 o 
  -2  15   5        0.07        0.55      1.17 o 
  -1  15   5        2.76        3.73      1.56 o 
   0  15   5       18.95       20.86      3.07 o 
   1  15   5       26.29       29.01      2.66 o 
   2  15   5        2.65        1.37      1.53 o 
   3  15   5        0.48        0.70      1.44 o 
   4  15   5       50.28       43.97      3.43 o 
   5  15   5       47.42       42.95      4.48 o 
   6  15   5       16.37       14.34      3.33 o 
   7  15   5       27.48       27.31      4.17 o 
   8  15   5       62.70       56.25      7.52 o 
   9  15   5        9.50        6.58      4.31 o 
  10  15   5       11.45       10.98      2.69 o 
 -10  16   5       17.34       16.54      2.73 o 
  -9  16   5       26.86       27.91      3.52 o 
  -8  16   5        7.33        8.40      1.99 o 
  -7  16   5        2.31        0.97      1.46 o 
  -6  16   5       43.50       42.51      2.87 o 
  -5  16   5        5.66        5.01      1.81 o 
  -4  16   5      168.44      174.09      6.55 o 
  -3  16   5      110.35      108.59      4.90 o 
  -2  16   5       19.39       19.75      2.51 o 
  -1  16   5        7.60        7.12      2.52 o 
   0  16   5       28.16       36.37      4.27 o 
   1  16   5       41.00       41.13      3.19 o 
   2  16   5      113.89      106.51      4.94 o 
   3  16   5      678.34      695.13     25.41 o 
   4  16   5       52.43       62.49      4.05 o 
   5  16   5       47.32       39.51      4.42 o 
   6  16   5       85.07       86.83      7.03 o 
   7  16   5       27.49       27.16      5.77 o 
   8  16   5       12.61        6.74      4.06 o 
   9  16   5       57.09       61.64      8.16 o 
 -10  17   5        0.96       -1.03      2.25 o 
  -9  17   5       23.56       23.55      3.37 o 
  -8  17   5        4.41        2.17      1.66 o 
  -7  17   5        2.85        1.66      2.21 o 
  -6  17   5        3.70        2.01      1.52 o 
  -5  17   5        6.17        6.48      2.11 o 
  -4  17   5      162.29      156.52      6.26 o 
  -3  17   5       60.59       62.94      3.96 o 
  -2  17   5       39.65       46.41      3.60 o 
  -1  17   5       19.32       21.43      4.09 o 
   0  17   5        6.62        5.11      1.89 o 
   1  17   5        4.91       10.45      2.77 o 
   2  17   5        6.56        6.72      2.10 o 
   3  17   5       14.54       18.37      5.20 o 
   4  17   5      301.89      305.09     18.96 o 
   5  17   5       67.69       76.11     10.06 o 
   6  17   5        9.73       16.48      5.06 o 
   7  17   5       70.59       65.22      8.19 o 
   8  17   5       66.10       80.05      9.29 o 
   9  17   5        4.52        0.77      3.94 o 
  -9  18   5        5.67        3.94      2.14 o 
  -8  18   5        4.43        4.63      1.90 o 
  -7  18   5        2.68        0.55      1.63 o 
  -6  18   5       16.12       10.11      4.06 o 
  -5  18   5        3.71        5.21      2.49 o 
  -4  18   5        4.45        4.36      1.94 o 
  -3  18   5       12.60       17.44      5.97 o 
  -2  18   5        1.26        2.03      1.85 o 
  -1  18   5        0.28        1.02      1.75 o 
   0  18   5        5.28        7.07      2.73 o 
   1  18   5       10.80       14.57      5.55 o 
   2  18   5       49.62       46.38     12.48 o 
   3  18   5        4.03        0.86      1.96 o 
   4  18   5       19.80       19.53      2.94 o 
   5  18   5        9.58        1.16      3.68 o 
   6  18   5        1.27        2.26      3.35 o 
   7  18   5        2.88        3.16      3.74 o 
   8  18   5        0.01       -3.23      3.23 o 
  -9  19   5        0.37       -0.84      3.39 o 
  -8  19   5       18.39       16.86      2.90 o 
  -7  19   5       17.09       15.03      2.56 o 
  -6  19   5        2.05       -1.25      2.03 o 
  -5  19   5        0.11       -0.26      1.93 o 
  -4  19   5        0.19       -1.06      4.42 o 
  -3  19   5       50.55       39.83      4.65 o 
  -2  19   5       94.23      103.86     16.90 o 
  -1  19   5       35.32       31.98      4.02 o 
   0  19   5        0.20        0.85      2.20 o 
   1  19   5       16.92       18.56      3.42 o 
   2  19   5       70.02       70.17      5.51 o 
   3  19   5      112.14      118.00      7.03 o 
   4  19   5       41.22       32.90      6.26 o 
   5  19   5        7.79        5.32      4.16 o 
   6  19   5        0.04       -2.48      2.94 o 
   7  19   5        7.03        4.93      4.13 o 
  -7  20   5        3.83        1.87      3.71 o 
  -6  20   5       15.18       16.04      3.60 o 
  -5  20   5       12.25       15.00      5.00 o 
  -4  20   5       67.85       65.83      8.10 o 
  -3  20   5       26.54       24.71      5.71 o 
  -2  20   5        0.34       -2.38      2.37 o 
  -1  20   5       41.43       32.77      5.79 o 
   0  20   5        0.52       -0.05      2.28 o 
   1  20   5       27.27       21.08      3.75 o 
   2  20   5      174.02      176.40     12.26 o 
   3  20   5       77.92       76.44      9.76 o 
   4  20   5        0.79        7.97      4.45 o 
   5  20   5       44.34       33.00      6.48 o 
   6  20   5       63.81       49.80      7.74 o 
  -6  21   5       14.52        7.42      4.35 o 
  -5  21   5       21.03       22.58      5.97 o 
  -4  21   5        1.52        2.06      3.71 o 
  -3  21   5        1.13        5.87      4.06 o 
  -2  21   5      101.78      105.28      9.93 o 
  -1  21   5       26.20       25.67      3.94 o 
   0  21   5       90.01       98.92      9.51 o 
   1  21   5      125.03      133.95     10.90 o 
   2  21   5        6.13        8.67      3.27 o 
   3  21   5        9.18        6.20      2.88 o 
   4  21   5       10.32        0.16      3.68 o 
   5  21   5       64.06       44.96      7.55 o 
  -4  22   5        1.88       -1.52      3.64 o 
  -3  22   5        1.22        1.16      3.64 o 
  -2  22   5        0.41        2.58      3.97 o 
  -1  22   5        2.88        1.94      3.58 o 
   0  22   5       34.27       34.70      9.29 o 
   1  22   5       29.15       25.19      4.10 o 
   2  22   5        5.06        3.97      2.76 o 
   3  22   5        3.11        9.64      4.58 o 
 -15   0   6       31.32       32.86      3.71 o 
 -14   0   6        1.78        0.38      1.31 o 
 -13   0   6        8.27        6.83      1.98 o 
 -12   0   6       62.44       58.71      3.23 o 
 -11   0   6      289.32      281.57     10.65 o 
 -10   0   6      252.46      252.83      7.03 o 
  -9   0   6       98.77       84.82      3.29 o 
  -8   0   6      574.51      530.28     12.05 o 
  -7   0   6     1509.23     1380.33     24.91 o 
  -6   0   6     1085.29     1037.43     17.25 o 
  -5   0   6        6.80       10.52      0.89 o 
  -4   0   6      423.82      414.31      7.27 o 
  -3   0   6       62.93       46.67      1.62 o 
  -2   0   6     1211.72     1153.74     16.31 o 
  -1   0   6      330.14      275.85      5.70 o 
   0   0   6     3129.68     3458.29     50.36 o 
   1   0   6     1036.29     1018.70     15.80 o 
   2   0   6      843.76      841.01     14.50 o 
   3   0   6      247.84      243.13      5.57 o 
   4   0   6      205.97      194.38      4.30 o 
   5   0   6      147.98      133.36      3.76 o 
   6   0   6       12.82       19.65      1.58 o 
   7   0   6       82.95       81.99      4.24 o 
   8   0   6        9.41        7.93      1.36 o 
   9   0   6        3.61        5.37      1.53 o 
  10   0   6       29.85       33.89      5.58 o 
  11   0   6       33.80       39.61      6.03 o 
  12   0   6       28.74       38.00      7.43 o 
  13   0   6        3.64        1.55      2.94 o 
  14   0   6        3.31       -0.68      3.87 o 
 -15   1   6       11.00        5.63      2.33 o 
 -14   1   6       40.59       41.05      2.72 o 
 -13   1   6      149.12      152.72      4.31 o 
 -12   1   6      111.68      110.92      3.85 o 
 -11   1   6       48.97       49.03      1.98 o 
 -10   1   6      109.95      110.72      4.34 o 
  -9   1   6      112.29      103.02      2.62 o 
  -8   1   6       41.74       38.24      1.36 o 
  -7   1   6      523.41      498.97      8.16 o 
  -6   1   6     1471.09     1384.93     18.15 o 
  -5   1   6      427.99      386.43      5.31 o 
  -4   1   6      271.11      276.13      4.65 o 
  -3   1   6      309.33      251.54      3.43 o 
  -2   1   6       10.29        5.04      0.31 o 
  -1   1   6      702.28      726.33      7.55 o 
   0   1   6      310.64      307.02      3.74 o 
   1   1   6       47.35       51.34      1.13 o 
   2   1   6        0.09        0.00      0.29 o 
   3   1   6        1.48        0.47      0.33 o 
   4   1   6       55.56       61.94      1.52 o 
   5   1   6      109.10      117.01      2.57 o 
   6   1   6      235.10      240.97      4.17 o 
   7   1   6      140.87      150.38      3.27 o 
   8   1   6       10.42        7.14      0.93 o 
   9   1   6       18.33       21.20      1.95 o 
  10   1   6        0.61        1.75      1.20 o 
  11   1   6       11.12        9.37      2.02 o 
  12   1   6        7.60        8.28      1.85 o 
  13   1   6        2.09        1.50      1.77 o 
  14   1   6        0.39        0.84      3.56 o 
 -15   2   6        6.12        5.14      1.54 o 
 -14   2   6        2.64        3.17      1.07 o 
 -13   2   6       11.43       17.12      1.75 o 
 -12   2   6       28.20       28.27      1.69 o 
 -11   2   6       32.37       30.36      1.62 o 
 -10   2   6       16.50       16.71      1.39 o 
  -9   2   6        9.20        9.78      1.07 o 
  -8   2   6      184.85      167.78      3.59 o 
  -7   2   6        9.92        8.52      0.88 o 
  -6   2   6      332.99      302.57      4.43 o 
  -5   2   6      201.82      184.10      3.24 o 
  -4   2   6      859.74      804.39     10.47 o 
  -3   2   6       16.34       19.56      0.72 o 
  -2   2   6        1.27        0.55      0.23 o 
  -1   2   6      220.34      214.30      2.56 o 
   0   2   6      168.55      181.96      2.37 o 
   1   2   6       71.77       78.93      1.47 o 
   2   2   6        9.82        9.03      0.56 o 
   3   2   6       22.24       19.29      0.98 o 
   4   2   6      174.15      164.33      2.94 o 
   5   2   6       16.74       14.54      1.17 o 
   6   2   6       22.63       26.10      1.68 o 
   7   2   6        0.38        0.41      0.59 o 
   8   2   6       99.03       97.04      2.50 o 
   9   2   6        0.04        0.21      0.90 o 
  10   2   6       33.07       33.04      2.21 o 
  11   2   6        0.44        0.49      1.26 o 
  12   2   6       38.87       38.67      2.92 o 
  13   2   6        9.43        6.41      2.46 o 
  14   2   6       13.45       12.04      3.82 o 
 -15   3   6        1.70        1.50      1.26 o 
 -14   3   6        0.25       -0.02      0.91 o 
 -13   3   6      287.43      308.65      6.31 o 
 -12   3   6       94.25       95.33      2.89 o 
 -11   3   6        0.64        1.44      0.69 o 
 -10   3   6       44.61       46.47      3.11 o 
  -9   3   6        1.17        0.94      0.66 o 
  -8   3   6        7.49        6.74      0.85 o 
  -7   3   6      425.86      400.30      6.81 o 
  -6   3   6     5272.16     4922.01     61.80 o 
  -5   3   6      555.13      560.07      7.59 o 
  -4   3   6      326.37      302.64      4.24 o 
  -3   3   6      568.91      509.93      6.03 o 
  -2   3   6        1.06        3.35      0.43 o 
  -1   3   6       10.14        5.52      0.40 o 
   0   3   6     1784.16     1782.08     19.68 o 
   1   3   6     3053.82     3319.26     39.93 o 
   2   3   6      103.85      100.71      1.82 o 
   3   3   6      820.34      791.30     10.82 o 
   4   3   6      248.74      253.15      4.38 o 
   5   3   6      171.26      176.90      3.75 o 
   6   3   6      375.79      371.79      5.88 o 
   7   3   6      143.63      133.69      3.09 o 
   8   3   6       40.09       43.81      2.00 o 
   9   3   6      199.93      208.70      4.79 o 
  10   3   6       24.19       26.97      2.24 o 
  11   3   6        1.73        2.05      1.35 o 
  12   3   6       33.69       37.53      2.91 o 
  13   3   6        5.66        1.41      2.61 o 
  14   3   6        2.18        1.13      6.61 o 
 -15   4   6        5.07        3.95      1.57 o 
 -14   4   6       13.48       13.59      1.48 o 
 -13   4   6        1.52        2.40      0.93 o 
 -12   4   6       15.96       14.39      1.45 o 
 -11   4   6       14.34       13.77      1.38 o 
 -10   4   6       58.98       61.30      2.38 o 
  -9   4   6        4.31        3.69      0.79 o 
  -8   4   6      132.13      129.13      3.04 o 
  -7   4   6       53.96       56.90      1.77 o 
  -6   4   6     1167.69     1074.04     13.53 o 
  -5   4   6     1146.63     1087.37     13.99 o 
  -4   4   6      166.58      166.80      2.68 o 
  -3   4   6        7.11        3.98      0.49 o 
  -2   4   6     1195.53     1155.75     13.47 o 
  -1   4   6     1367.36     1304.72     15.30 o 
   0   4   6       14.02        9.94      0.52 o 
   1   4   6     2539.28     2569.36     28.30 o 
   2   4   6     1598.93     1589.52     19.59 o 
   3   4   6      158.25      148.43      2.68 o 
   4   4   6      479.84      499.08      9.04 o 
   5   4   6      342.99      316.61      5.40 o 
   6   4   6       18.32       24.96      1.33 o 
   7   4   6       46.70       46.03      1.79 o 
   8   4   6       46.05       44.10      2.04 o 
   9   4   6        4.60        3.39      1.07 o 
  10   4   6       80.65       89.89      3.37 o 
  11   4   6      323.00      367.23      8.14 o 
  12   4   6        1.38        2.44      1.44 o 
  13   4   6       73.10       71.24      5.97 o 
 -15   5   6        2.94        1.12      2.85 o 
 -14   5   6        0.36        0.01      0.99 o 
 -13   5   6        3.69        2.14      0.95 o 
 -12   5   6       21.30       24.09      1.81 o 
 -11   5   6        1.11        0.34      0.81 o 
 -10   5   6      155.92      149.72      3.65 o 
  -9   5   6       12.49       10.84      1.04 o 
  -8   5   6       61.78       54.62      2.64 o 
  -7   5   6       11.13        7.48      0.77 o 
  -6   5   6        1.82        2.30      0.64 o 
  -5   5   6      423.91      396.29      5.51 o 
  -4   5   6        7.11       11.27      0.74 o 
  -3   5   6      233.07      226.94      3.58 o 
  -2   5   6       30.27       37.94      1.03 o 
  -1   5   6        3.78        2.34      0.37 o 
   0   5   6       81.18       93.19      1.69 o 
   1   5   6        0.10        0.23      0.39 o 
   2   5   6        4.77        4.97      0.45 o 
   3   5   6      170.91      171.41      3.52 o 
   4   5   6        3.76        7.46      0.75 o 
   5   5   6       10.68        5.35      1.00 o 
   6   5   6        0.91        0.61      0.65 o 
   7   5   6      415.54      417.02      6.99 o 
   8   5   6      115.80      110.31      3.17 o 
   9   5   6        4.13        3.66      1.03 o 
  10   5   6        0.27        1.54      1.09 o 
  11   5   6        1.73       -0.47      1.22 o 
  12   5   6       33.24       31.96      3.21 o 
  13   5   6       48.34       42.64      7.29 o 
 -14   6   6        9.67        8.08      1.35 o 
 -13   6   6        2.70        3.81      1.20 o 
 -12   6   6        1.50        3.21      1.34 o 
 -11   6   6       31.66       29.73      2.28 o 
 -10   6   6      104.48      102.30      3.02 o 
  -9   6   6      127.94      129.56      4.27 o 
  -8   6   6      103.46       92.21      2.50 o 
  -7   6   6        2.11        1.39      0.73 o 
  -6   6   6       20.11       15.17      1.12 o 
  -5   6   6       11.31        6.88      0.72 o 
  -4   6   6       88.19       97.22      2.35 o 
  -3   6   6      682.78      691.28      9.18 o 
  -2   6   6      149.29      136.37      2.07 o 
  -1   6   6      107.94      121.09      1.96 o 
   0   6   6      645.23      744.61      9.07 o 
   1   6   6      388.03      386.95      5.35 o 
   2   6   6        3.47        3.70      0.69 o 
   3   6   6       19.00       13.94      0.93 o 
   4   6   6        5.60        2.93      0.61 o 
   5   6   6        1.15        0.37      0.61 o 
   6   6   6        0.64        0.80      0.66 o 
   7   6   6       26.45       24.64      1.44 o 
   8   6   6        0.02        0.31      0.82 o 
   9   6   6       12.09       14.32      1.79 o 
  10   6   6        8.45        8.05      1.77 o 
  11   6   6       32.80       33.31      2.65 o 
  12   6   6        0.13        0.41      1.71 o 
  13   6   6        8.97        6.55      4.52 o 
 -14   7   6       24.88       22.62      2.28 o 
 -13   7   6       19.16       17.84      2.22 o 
 -12   7   6      188.70      194.79      5.25 o 
 -11   7   6       55.53       57.35      2.80 o 
 -10   7   6       16.64       17.51      1.70 o 
  -9   7   6       79.77       87.00      2.57 o 
  -8   7   6        0.82        1.45      0.84 o 
  -7   7   6      331.59      323.85      6.79 o 
  -6   7   6      513.80      473.25      8.25 o 
  -5   7   6      672.49      637.12     10.92 o 
  -4   7   6      168.11      162.46      2.78 o 
  -3   7   6       69.64       63.02      1.49 o 
  -2   7   6       98.90       87.90      1.67 o 
  -1   7   6      443.28      456.90      6.36 o 
   0   7   6      749.52      744.28      8.69 o 
   1   7   6      372.06      378.44      5.66 o 
   2   7   6       17.94       11.56      0.81 o 
   3   7   6     1002.20      914.87     13.32 o 
   4   7   6       47.60       55.24      3.12 o 
   5   7   6      214.22      183.61      4.29 o 
   6   7   6      754.79      732.69     11.96 o 
   7   7   6      209.82      209.92      6.30 o 
   8   7   6       44.55       47.73      2.61 o 
   9   7   6       75.36       80.18      3.11 o 
  10   7   6        0.12        0.32      1.07 o 
  11   7   6        1.74        1.02      1.29 o 
  12   7   6        3.17        3.38      1.89 o 
  13   7   6       21.22       19.35      5.52 o 
 -14   8   6        5.15        3.24      1.97 o 
 -13   8   6        0.03        0.35      1.02 o 
 -12   8   6       37.61       38.53      2.19 o 
 -11   8   6       38.04       41.21      2.80 o 
 -10   8   6       37.78       36.66      2.30 o 
  -9   8   6      134.48      125.53      3.92 o 
  -8   8   6      189.13      190.16      4.82 o 
  -7   8   6        0.59        0.46      0.70 o 
  -6   8   6       46.91       37.12      1.87 o 
  -5   8   6      676.05      637.82      8.81 o 
  -4   8   6      786.33      765.62     10.33 o 
  -3   8   6        0.86        0.92      0.53 o 
  -2   8   6     3557.85     3603.35     38.57 o 
  -1   8   6     1751.86     1780.35     21.04 o 
   0   8   6       13.22       12.47      0.87 o 
   1   8   6      290.36      300.18      4.70 o 
   2   8   6      487.72      474.90      7.40 o 
   3   8   6      104.47       84.26      3.09 o 
   4   8   6       35.25       30.75      1.83 o 
   5   8   6      741.07      687.17     13.20 o 
   6   8   6       52.92       47.18      1.97 o 
   7   8   6      131.00      134.56      5.13 o 
   8   8   6      100.89      105.93      4.08 o 
   9   8   6        7.55        7.12      1.22 o 
  10   8   6      188.51      211.21      5.62 o 
  11   8   6       67.14       72.02      4.15 o 
  12   8   6        2.70        3.36      2.33 o 
  13   8   6       30.49       34.12      6.61 o 
 -14   9   6        1.70       -0.35      2.49 o 
 -13   9   6       34.98       38.12      3.02 o 
 -12   9   6       31.10       34.34      2.71 o 
 -11   9   6       31.49       35.23      2.41 o 
 -10   9   6       23.91       21.47      1.92 o 
  -9   9   6      161.33      148.48      4.29 o 
  -8   9   6       89.08       80.58      2.70 o 
  -7   9   6       36.27       31.44      2.31 o 
  -6   9   6        0.46        0.98      0.84 o 
  -5   9   6       24.33       21.49      1.39 o 
  -4   9   6       20.73       24.98      1.19 o 
  -3   9   6        0.15        0.58      0.54 o 
  -2   9   6      851.74      880.42     11.54 o 
  -1   9   6      156.47      143.44      2.84 o 
   0   9   6      183.84      194.44      3.52 o 
   1   9   6       51.65       49.91      1.84 o 
   2   9   6        3.34        0.79      0.74 o 
   3   9   6        7.54       10.31      1.16 o 
   4   9   6        3.83        5.29      1.06 o 
   5   9   6        0.71        0.18      0.91 o 
   6   9   6       30.76       28.82      1.60 o 
   7   9   6        8.57        6.08      1.13 o 
   8   9   6       65.20       70.10      2.84 o 
   9   9   6       94.44       98.71      3.18 o 
  10   9   6        0.32        1.53      1.15 o 
  11   9   6        1.82        2.20      1.59 o 
  12   9   6        0.21       -1.00      2.36 o 
 -13  10   6       23.05       22.62      2.59 o 
 -12  10   6       44.84       46.72      3.15 o 
 -11  10   6      231.50      238.55      6.25 o 
 -10  10   6      220.29      211.80      5.60 o 
  -9  10   6      161.44      166.02      5.21 o 
  -8  10   6      198.29      193.37      4.97 o 
  -7  10   6       16.77       16.00      1.51 o 
  -6  10   6       53.55       50.18      3.09 o 
  -5  10   6      143.70      132.10      3.65 o 
  -4  10   6      289.25      274.47      5.04 o 
  -3  10   6      476.41      476.51      8.05 o 
  -2  10   6      185.48      183.20      3.98 o 
  -1  10   6       28.65       23.82      1.22 o 
   0  10   6        5.28        2.62      0.68 o 
   1  10   6       63.79       67.61      2.44 o 
   2  10   6        0.28        0.57      0.84 o 
   3  10   6        1.04        1.30      0.80 o 
   4  10   6        8.68        4.04      0.99 o 
   5  10   6        6.46       10.17      1.43 o 
   6  10   6       34.13       34.09      2.04 o 
   7  10   6        0.29       -1.00      1.39 o 
   8  10   6       14.89       16.57      1.96 o 
   9  10   6        0.50        1.63      1.35 o 
  10  10   6       28.09       26.65      2.43 o 
  11  10   6       45.48       44.88      3.64 o 
  12  10   6        4.68        2.71      4.13 o 
 -12  11   6       51.96       48.80      4.98 o 
 -11  11   6       10.64       13.17      2.30 o 
 -10  11   6       24.17       21.90      2.26 o 
  -9  11   6        6.08        4.37      1.66 o 
  -8  11   6       48.51       44.12      3.24 o 
  -7  11   6      192.82      180.07      5.31 o 
  -6  11   6      365.45      341.08      7.26 o 
  -5  11   6       33.53       36.24      1.96 o 
  -4  11   6      260.53      239.90      5.00 o 
  -3  11   6       61.53       68.36      2.58 o 
  -2  11   6      155.65      162.33      4.17 o 
  -1  11   6       45.95       46.21      1.90 o 
   0  11   6      477.69      503.95      8.67 o 
   1  11   6       42.33       43.12      1.92 o 
   2  11   6      187.00      163.15      4.10 o 
   3  11   6       62.73       60.34      2.57 o 
   4  11   6       48.26       34.74      2.72 o 
   5  11   6      182.23      174.41      6.31 o 
   6  11   6      184.73      179.51      5.35 o 
   7  11   6      139.17      147.07      4.88 o 
   8  11   6        2.07        2.82      1.38 o 
   9  11   6        1.91        3.74      1.99 o 
  10  11   6        2.77        1.57      1.71 o 
  11  11   6        0.89       -1.05      2.24 o 
  12  11   6       30.02       28.00      6.00 o 
 -12  12   6       25.18       20.47      3.32 o 
 -11  12   6       41.77       41.43      3.97 o 
 -10  12   6        3.68        4.56      1.65 o 
  -9  12   6        8.54        6.48      1.82 o 
  -8  12   6       74.50       79.22      3.51 o 
  -7  12   6       16.78       15.50      1.77 o 
  -6  12   6       37.32       36.07      2.11 o 
  -5  12   6      162.47      149.26      4.11 o 
  -4  12   6        8.96        6.76      1.43 o 
  -3  12   6      500.29      489.18     16.31 o 
  -2  12   6      593.48      596.65     11.32 o 
  -1  12   6      147.97      144.42      3.56 o 
   0  12   6        5.66        8.13      1.07 o 
   1  12   6       25.52       25.41      1.63 o 
   2  12   6      100.67      100.45      3.12 o 
   3  12   6        7.61        8.70      1.24 o 
   4  12   6      106.39       89.91      3.39 o 
   5  12   6      129.87      128.04      4.53 o 
   6  12   6       59.16       66.00      7.08 o 
   7  12   6        6.17        6.57      2.13 o 
   8  12   6       16.06       19.76      2.76 o 
   9  12   6        4.65        2.93      3.26 o 
  10  12   6        0.06       -0.68      1.82 o 
  11  12   6        5.30        2.67      4.03 o 
 -12  13   6       18.65       17.91      3.44 o 
 -11  13   6       24.40       23.37      3.25 o 
 -10  13   6      296.37      314.08     11.48 o 
  -9  13   6      169.41      159.59      5.36 o 
  -8  13   6      194.11      189.82      5.81 o 
  -7  13   6       31.04       31.22      2.40 o 
  -6  13   6        9.42       11.57      1.69 o 
  -5  13   6       15.81       15.94      1.76 o 
  -4  13   6        9.57        8.15      1.46 o 
  -3  13   6      231.65      222.04      7.12 o 
  -2  13   6      188.30      188.27      6.06 o 
  -1  13   6        2.07        2.56      1.05 o 
   0  13   6       84.18       84.64      3.01 o 
   1  13   6        5.97        5.95      1.73 o 
   2  13   6        0.64       -0.78      1.07 o 
   3  13   6       25.88       22.48      2.46 o 
   4  13   6       23.79       19.06      2.36 o 
   5  13   6       42.89       43.07      2.81 o 
   6  13   6       46.36       43.87      3.50 o 
   7  13   6        0.17       -0.56      1.65 o 
   8  13   6       84.64       91.99      5.12 o 
   9  13   6        5.34        4.94      2.73 o 
  10  13   6        1.62        0.84      1.89 o 
  11  13   6       19.39       17.54      3.71 o 
 -11  14   6      105.18      118.40     11.14 o 
 -10  14   6      331.30      341.61     12.34 o 
  -9  14   6        2.15        4.03      1.73 o 
  -8  14   6      278.65      278.18      7.63 o 
  -7  14   6      148.78      155.59      5.20 o 
  -6  14   6        4.93        4.34      1.33 o 
  -5  14   6       40.68       43.90      2.67 o 
  -4  14   6      271.24      259.10      8.17 o 
  -3  14   6       62.55       58.71      4.32 o 
  -2  14   6      106.92      109.33      4.00 o 
  -1  14   6      174.55      181.73      9.15 o 
   0  14   6       25.69       21.26      2.24 o 
   1  14   6       25.14       27.07      2.18 o 
   2  14   6      189.08      189.93      5.66 o 
   3  14   6        1.10        2.29      1.77 o 
   4  14   6      479.02      486.22     13.06 o 
   5  14   6      169.14      191.39      6.89 o 
   6  14   6       11.82        8.02      2.21 o 
   7  14   6       63.16       71.78      4.56 o 
   8  14   6       21.69       25.55      4.89 o 
   9  14   6        7.87        7.68      2.92 o 
  10  14   6       30.23       32.08      4.47 o 
 -11  15   6        3.16        7.84      4.00 o 
 -10  15   6      114.76      118.50      6.50 o 
  -9  15   6       33.51       35.37      3.13 o 
  -8  15   6       17.41       19.86      2.29 o 
  -7  15   6        2.29        2.69      1.72 o 
  -6  15   6       94.11       95.97      3.94 o 
  -5  15   6       55.27       58.79      4.27 o 
  -4  15   6       51.89       53.37      3.55 o 
  -3  15   6      457.14      442.77     12.11 o 
  -2  15   6       26.58       24.73      2.63 o 
  -1  15   6      179.05      189.93      6.79 o 
   0  15   6      217.39      226.24      7.49 o 
   1  15   6       81.65       86.61      3.67 o 
   2  15   6       31.45       25.03      2.71 o 
   3  15   6       38.42       42.32      3.32 o 
   4  15   6        1.65        1.16      1.70 o 
   5  15   6       79.90       84.21      4.58 o 
   6  15   6      168.43      170.04     13.20 o 
   7  15   6      115.59      112.98      6.81 o 
   8  15   6        2.75       -0.95      2.14 o 
   9  15   6       97.35      101.04      6.87 o 
  10  15   6        2.11       -1.05      3.68 o 
 -10  16   6       13.95        8.35      2.87 o 
  -9  16   6       35.86       37.73      3.31 o 
  -8  16   6        2.23       -0.04      1.48 o 
  -7  16   6       67.44       58.56      3.41 o 
  -6  16   6        0.04       -0.06      1.70 o 
  -5  16   6       14.68       11.45      2.29 o 
  -4  16   6        1.77        1.24      1.77 o 
  -3  16   6      114.57       98.41      6.99 o 
  -2  16   6        1.69        2.57      1.73 o 
  -1  16   6       66.45       69.21      7.25 o 
   0  16   6       21.09       17.49      2.51 o 
   1  16   6        0.21       -0.53      1.54 o 
   2  16   6       10.72        8.01      2.15 o 
   3  16   6       47.16       46.85      3.62 o 
   4  16   6       14.44       16.71      3.36 o 
   5  16   6       27.10       29.21      9.40 o 
   6  16   6       20.31       16.30      3.79 o 
   7  16   6        7.28        7.06      4.16 o 
   8  16   6        5.95        3.77      3.48 o 
   9  16   6        0.84       -0.94      3.16 o 
 -10  17   6        0.44        2.06      3.81 o 
  -9  17   6        7.74        5.76      2.13 o 
  -8  17   6       10.13        6.78      2.05 o 
  -7  17   6       17.72       19.00      3.38 o 
  -6  17   6        0.32        0.30      1.77 o 
  -5  17   6       15.79       14.22      2.58 o 
  -4  17   6        0.00       -0.62      1.61 o 
  -3  17   6        3.96        3.68      1.79 o 
  -2  17   6       14.01       19.23      2.68 o 
  -1  17   6       58.02       48.00      3.60 o 
   0  17   6        6.55        5.20      2.03 o 
   1  17   6       18.23       20.08      3.82 o 
   2  17   6        6.74        8.09      2.20 o 
   3  17   6       74.51       63.89      7.27 o 
   4  17   6       44.86       42.12      6.04 o 
   5  17   6       16.80       19.70      5.31 o 
   6  17   6       18.83       12.32      4.74 o 
   7  17   6        0.07       -1.16      3.19 o 
   8  17   6       28.98       24.64      6.03 o 
   9  17   6       10.87       18.77      5.84 o 
  -9  18   6       51.15       51.12      7.48 o 
  -8  18   6       64.23       58.71      5.33 o 
  -7  18   6      116.14      119.63      9.00 o 
  -6  18   6       18.96       14.82      3.11 o 
  -5  18   6        0.49       -0.85      2.04 o 
  -4  18   6        8.03        8.66      2.37 o 
  -3  18   6        2.11       -0.09      2.42 o 
  -2  18   6       10.77        8.81      3.52 o 
  -1  18   6       77.89       80.17      5.32 o 
   0  18   6       29.47       29.15      3.87 o 
   1  18   6       12.78       17.84      3.28 o 
   2  18   6       16.15       17.76      4.26 o 
   3  18   6       26.61       26.54      4.81 o 
   4  18   6      130.08      125.99      6.05 o 
   5  18   6      196.56      165.40     12.68 o 
   6  18   6        0.70        8.68      4.42 o 
   7  18   6       91.78       75.41      8.97 o 
   8  18   6        8.52        9.61      4.77 o 
  -8  19   6        0.06        2.61      3.71 o 
  -7  19   6       34.61       34.84      4.40 o 
  -6  19   6       21.90       21.13      3.66 o 
  -5  19   6        2.87       -1.45      1.98 o 
  -4  19   6       13.68       15.97      5.16 o 
  -3  19   6       60.78       56.13      5.40 o 
  -2  19   6       90.37       83.70      6.18 o 
  -1  19   6       51.48       53.35      8.00 o 
   0  19   6      219.68      249.13     15.35 o 
   1  19   6       40.95       49.09      8.52 o 
   2  19   6      143.68      147.78      7.99 o 
   3  19   6       94.32       90.67      8.92 o 
   4  19   6        0.54        0.12      2.31 o 
   5  19   6       27.09       24.00      5.87 o 
   6  19   6       83.22       59.48      8.13 o 
   7  19   6       33.99       39.25      7.26 o 
  -7  20   6        0.01        0.19      3.42 o 
  -6  20   6        7.13        9.26      4.52 o 
  -5  20   6       11.00        9.00      4.55 o 
  -4  20   6       28.17       27.61      6.16 o 
  -3  20   6        9.87       11.48      4.45 o 
  -2  20   6       12.01       11.26      4.74 o 
  -1  20   6        0.71        1.39      2.35 o 
   0  20   6       41.63       33.48      8.31 o 
   1  20   6       13.80       11.80      3.14 o 
   2  20   6       40.14       41.46      4.68 o 
   3  20   6       29.02       21.92      3.95 o 
   4  20   6       26.09       18.03      5.61 o 
   5  20   6        0.52        3.71      4.26 o 
   6  20   6        2.59        4.84      4.87 o 
  -6  21   6       63.91       68.35      8.90 o 
  -5  21   6        9.85        4.16      4.19 o 
  -4  21   6       37.70       33.35      6.64 o 
  -3  21   6        0.21        1.68      3.58 o 
  -2  21   6        7.85        6.74      4.26 o 
  -1  21   6        0.79        1.94      3.90 o 
   0  21   6       32.37       22.82      3.91 o 
   1  21   6      142.05      152.24     11.77 o 
   2  21   6        0.24       -1.30      2.52 o 
   3  21   6        0.29       -0.83      2.51 o 
   4  21   6       50.13       45.41      7.42 o 
  -3  22   6       18.77       13.26      5.19 o 
  -2  22   6       10.40       14.13      5.13 o 
  -1  22   6       40.00       42.61      7.19 o 
   0  22   6        0.40        0.21      2.61 o 
   1  22   6       31.45       20.86      3.98 o 
   2  22   6       11.49        7.15      3.23 o 
 -15   1   7        0.12       -0.44      1.69 o 
 -14   1   7        0.42        0.40      0.88 o 
 -13   1   7       11.94        9.40      1.23 o 
 -12   1   7       35.26       37.58      2.58 o 
 -11   1   7      213.12      213.58      4.54 o 
 -10   1   7       49.27       47.74      2.06 o 
  -9   1   7       26.45       26.46      1.30 o 
  -8   1   7       78.80       79.19      2.67 o 
  -7   1   7        0.52        1.06      0.41 o 
  -6   1   7      114.23       96.32      4.08 o 
  -5   1   7     1468.77     1364.26     17.23 o 
  -4   1   7      852.11      830.09     10.05 o 
  -3   1   7       25.08       36.08      1.03 o 
  -2   1   7        5.34        4.66      0.34 o 
  -1   1   7      280.35      241.36      2.89 o 
   0   1   7      101.43      114.42      1.82 o 
   1   1   7     1002.58      944.43     11.44 o 
   2   1   7     1601.95     1641.92     20.35 o 
   3   1   7      174.84      169.43      3.29 o 
   4   1   7      134.41      128.49      2.98 o 
   5   1   7      248.96      220.37      4.45 o 
   6   1   7       97.16       95.53      2.93 o 
   7   1   7       61.29       56.60      2.05 o 
   8   1   7       95.42      100.95      2.65 o 
   9   1   7       67.03       71.96      2.51 o 
  10   1   7        3.28        6.32      1.33 o 
  11   1   7       41.14       44.18      2.99 o 
  12   1   7        1.73        0.00      1.58 o 
  13   1   7       17.42       19.62      5.58 o 
 -15   2   7       24.69       26.62      4.61 o 
 -14   2   7        5.21        3.78      1.12 o 
 -13   2   7       33.43       33.75      1.86 o 
 -12   2   7        1.12        0.64      0.73 o 
 -11   2   7        0.66        0.91      0.67 o 
 -10   2   7        5.48        4.27      1.10 o 
  -9   2   7       77.49       68.81      2.04 o 
  -8   2   7       65.23       62.48      2.52 o 
  -7   2   7      113.45      101.41      2.80 o 
  -6   2   7      371.03      338.52      6.10 o 
  -5   2   7      298.94      268.15      4.16 o 
  -4   2   7      686.26      645.16      8.29 o 
  -3   2   7      990.55      924.24     10.60 o 
  -2   2   7      476.19      470.23      5.06 o 
  -1   2   7        0.50       -0.08      0.23 o 
   0   2   7      929.24      866.18      9.08 o 
   1   2   7      356.40      330.43      4.54 o 
   2   2   7      397.19      439.12      5.82 o 
   3   2   7      660.95      660.98      9.97 o 
   4   2   7      758.76      773.59     12.36 o 
   5   2   7       52.18       44.75      1.92 o 
   6   2   7      156.85      167.73      3.85 o 
   7   2   7      272.50      277.95      5.23 o 
   8   2   7        0.46       -1.04      0.70 o 
   9   2   7      189.53      195.53      4.68 o 
  10   2   7      122.85      130.43      4.18 o 
  11   2   7       18.98       16.19      2.64 o 
  12   2   7       32.39       33.28      3.82 o 
  13   2   7       63.30       57.55      6.42 o 
 -15   3   7        2.03       -1.79      2.59 o 
 -14   3   7        2.70        4.00      1.07 o 
 -13   3   7        1.36        0.42      0.81 o 
 -12   3   7        1.29        0.85      0.76 o 
 -11   3   7       58.77       56.39      2.11 o 
 -10   3   7      155.32      150.13      3.46 o 
  -9   3   7       44.25       43.10      1.85 o 
  -8   3   7       25.86       28.02      1.31 o 
  -7   3   7        3.19        1.98      0.60 o 
  -6   3   7       29.98       25.35      1.49 o 
  -5   3   7      113.43      107.32      2.42 o 
  -4   3   7      167.11      150.06      2.55 o 
  -3   3   7      372.22      338.89      4.98 o 
  -2   3   7       22.47       15.98      0.62 o 
  -1   3   7      107.58      109.38      1.67 o 
   0   3   7       19.92       21.05      0.75 o 
   1   3   7        6.00        8.13      0.58 o 
   2   3   7      143.33      130.83      2.28 o 
   3   3   7       73.53       69.29      1.85 o 
   4   3   7      100.37       91.97      2.69 o 
   5   3   7      165.94      154.10      3.52 o 
   6   3   7        1.28        0.87      0.67 o 
   7   3   7        0.16       -0.53      0.69 o 
   8   3   7      140.42      148.62      3.55 o 
   9   3   7      104.94      104.57      3.28 o 
  10   3   7        8.54        5.39      1.35 o 
  11   3   7        0.13       -0.67      1.74 o 
  12   3   7        1.19        3.09      1.78 o 
  13   3   7        4.19       -0.67      2.72 o 
 -14   4   7        8.70        8.03      1.29 o 
 -13   4   7        0.20       -0.76      0.78 o 
 -12   4   7       21.49       21.95      1.67 o 
 -11   4   7      252.30      275.37      5.48 o 
 -10   4   7       16.91       15.37      2.04 o 
  -9   4   7      249.10      262.78      5.15 o 
  -8   4   7      172.51      170.37      4.41 o 
  -7   4   7        1.74        1.41      0.80 o 
  -6   4   7        2.83        2.82      0.73 o 
  -5   4   7        1.39        0.95      0.49 o 
  -4   4   7      297.16      285.04      4.41 o 
  -3   4   7       26.38       30.22      1.03 o 
  -2   4   7       97.31      104.91      1.96 o 
  -1   4   7      319.06      320.70      4.43 o 
   0   4   7      107.30       88.50      1.64 o 
   1   4   7      107.18      100.69      1.81 o 
   2   4   7      366.19      386.96      5.51 o 
   3   4   7      110.03      107.05      2.67 o 
   4   4   7        0.79        0.25      0.60 o 
   5   4   7      222.79      220.61      4.90 o 
   6   4   7        4.28        2.36      0.80 o 
   7   4   7      143.86      138.53      3.37 o 
   8   4   7       39.74       42.57      2.08 o 
   9   4   7        0.30        0.45      0.93 o 
  10   4   7        0.59        1.23      1.13 o 
  11   4   7        2.07        3.26      1.39 o 
  12   4   7        0.01       -0.32      1.67 o 
  13   4   7        0.08        3.87      4.39 o 
 -14   5   7       25.52       26.50      2.19 o 
 -13   5   7       15.87       16.59      1.49 o 
 -12   5   7        8.94       11.76      2.31 o 
 -11   5   7      458.05      494.05     12.61 o 
 -10   5   7      317.20      338.63      6.97 o 
  -9   5   7        8.62       10.77      0.98 o 
  -8   5   7       60.54       70.59      2.71 o 
  -7   5   7        1.11        4.42      0.93 o 
  -6   5   7       31.70       29.94      1.77 o 
  -5   5   7      738.44      719.94     10.89 o 
  -4   5   7     4604.28     4395.96     53.63 o 
  -3   5   7       86.33       92.42      2.13 o 
  -2   5   7     2051.29     1919.18     20.17 o 
  -1   5   7       15.90       16.62      0.75 o 
   0   5   7     1490.18     1451.73     16.23 o 
   1   5   7      436.99      416.42      5.27 o 
   2   5   7      573.82      551.30      8.44 o 
   3   5   7      431.61      429.39      7.39 o 
   4   5   7      253.63      223.79      5.40 o 
   5   5   7      535.42      502.12      8.57 o 
   6   5   7       12.58       16.01      1.21 o 
   7   5   7      339.61      334.69      6.02 o 
   8   5   7      281.17      269.22      5.67 o 
   9   5   7       11.91       12.98      1.44 o 
  10   5   7       68.08       78.94      5.54 o 
  11   5   7        5.91        6.40      2.35 o 
  12   5   7        9.67        9.43      2.33 o 
  13   5   7        0.72        1.39      4.23 o 
 -14   6   7       66.14       68.70      3.18 o 
 -13   6   7        9.76        7.21      1.26 o 
 -12   6   7       83.60       84.04      3.04 o 
 -11   6   7        0.29        0.15      0.79 o 
 -10   6   7       43.07       46.99      3.46 o 
  -9   6   7      111.82      114.41      3.63 o 
  -8   6   7       37.92       38.19      2.05 o 
  -7   6   7      530.57      495.32      9.54 o 
  -6   6   7      496.47      465.24      8.16 o 
  -5   6   7       44.59       32.51      1.35 o 
  -4   6   7     2177.70     2045.38     27.18 o 
  -3   6   7     1063.22     1033.68     13.33 o 
  -2   6   7      726.13      730.53      9.19 o 
  -1   6   7      276.26      252.83      3.80 o 
   0   6   7     3801.84     3679.51     41.62 o 
   1   6   7      873.44      860.72     11.70 o 
   2   6   7      207.54      204.90      3.85 o 
   3   6   7     1303.22     1327.41     21.68 o 
   4   6   7      269.82      274.91      5.27 o 
   5   6   7       11.38        6.79      1.01 o 
   6   6   7      287.89      287.45      5.72 o 
   7   6   7       83.08       78.51      2.63 o 
   8   6   7       25.66       29.24      2.01 o 
   9   6   7        8.00        7.85      1.39 o 
  10   6   7       33.84       40.55      2.55 o 
  11   6   7        0.56        1.14      1.45 o 
  12   6   7       41.16       35.77      3.44 o 
  13   6   7       60.41       62.19      8.42 o 
 -14   7   7        1.26       -0.17      1.73 o 
 -13   7   7        1.15        1.93      1.50 o 
 -12   7   7       64.14       73.99      3.74 o 
 -11   7   7        1.17        1.36      1.35 o 
 -10   7   7       63.50       63.58      2.90 o 
  -9   7   7        2.41        0.95      0.89 o 
  -8   7   7       58.90       62.61      2.62 o 
  -7   7   7      457.33      405.12      9.59 o 
  -6   7   7       34.60       30.69      2.24 o 
  -5   7   7       67.14       63.37      2.31 o 
  -4   7   7       28.85       31.35      1.30 o 
  -3   7   7        4.61        3.46      0.58 o 
  -2   7   7       30.04       32.10      1.14 o 
  -1   7   7        2.74        2.70      0.54 o 
   0   7   7       20.48       20.71      1.11 o 
   1   7   7       54.32       62.58      2.74 o 
   2   7   7        0.20        0.23      0.54 o 
   3   7   7       88.64       82.36      2.34 o 
   4   7   7      178.97      158.54      3.58 o 
   5   7   7        9.85       10.30      1.18 o 
   6   7   7       42.02       34.40      1.94 o 
   7   7   7       11.56       12.78      1.41 o 
   8   7   7        0.05       -0.78      0.87 o 
   9   7   7       25.78       23.97      1.99 o 
  10   7   7       81.59       86.10      3.79 o 
  11   7   7       13.23       11.17      2.30 o 
  12   7   7        1.16        1.73      2.39 o 
 -14   8   7        2.19        2.62      1.93 o 
 -13   8   7        3.88        6.19      1.85 o 
 -12   8   7       15.45       13.54      2.16 o 
 -11   8   7        1.50        1.40      1.18 o 
 -10   8   7       20.33       24.65      2.00 o 
  -9   8   7       90.48       87.21      3.25 o 
  -8   8   7      298.17      301.73      6.72 o 
  -7   8   7        2.87        2.72      0.87 o 
  -6   8   7      226.91      207.35      4.91 o 
  -5   8   7      191.26      166.81      3.78 o 
  -4   8   7       87.67       87.45      2.33 o 
  -3   8   7      365.03      350.25      6.02 o 
  -2   8   7      364.43      362.81      6.15 o 
  -1   8   7     1195.27     1190.64     18.32 o 
   0   8   7        7.18        6.76      0.83 o 
   1   8   7      143.22      140.55      2.94 o 
   2   8   7      338.65      334.16      5.59 o 
   3   8   7      107.93      114.23      2.86 o 
   4   8   7        6.55        1.75      0.70 o 
   5   8   7       26.48       20.27      1.51 o 
   6   8   7       19.29       15.09      1.33 o 
   7   8   7        4.91        2.51      0.99 o 
   8   8   7        3.69        2.20      1.04 o 
   9   8   7        6.16        7.48      1.58 o 
  10   8   7        2.79        2.80      1.26 o 
  11   8   7        0.60        0.03      1.61 o 
  12   8   7       38.87       46.03      7.19 o 
 -13   9   7        0.73        2.55      1.74 o 
 -12   9   7       66.34       65.00      5.74 o 
 -11   9   7       46.41       48.94      2.78 o 
 -10   9   7      128.46      136.99      4.82 o 
  -9   9   7        0.88        1.38      1.06 o 
  -8   9   7        8.47       14.37      1.54 o 
  -7   9   7      235.44      253.01      5.84 o 
  -6   9   7        6.63        7.42      1.17 o 
  -5   9   7      253.14      266.06      6.26 o 
  -4   9   7      338.86      339.63      5.97 o 
  -3   9   7      104.37      107.49      3.23 o 
  -2   9   7       59.00       56.69      2.05 o 
  -1   9   7       59.00       56.45      1.85 o 
   0   9   7        0.08        0.44      0.62 o 
   1   9   7      318.72      320.17      6.05 o 
   2   9   7      330.77      321.61      6.69 o 
   3   9   7       19.43       22.24      1.58 o 
   4   9   7       50.58       43.23      2.08 o 
   5   9   7      127.78      131.97      4.07 o 
   6   9   7        1.14        1.34      1.07 o 
   7   9   7       30.26       30.01      2.34 o 
   8   9   7      463.81      487.60     11.37 o 
   9   9   7      134.83      131.46      4.92 o 
  10   9   7        5.17        2.53      1.66 o 
  11   9   7       28.15       29.43      3.22 o 
  12   9   7        0.53        0.65      3.81 o 
 -13  10   7        5.72        8.69      3.23 o 
 -12  10   7       12.89        9.23      1.87 o 
 -11  10   7       12.81       14.03      2.06 o 
 -10  10   7       29.72       32.74      2.56 o 
  -9  10   7       96.87       90.72      4.98 o 
  -8  10   7       17.47       13.24      1.74 o 
  -7  10   7      133.68      128.12      3.84 o 
  -6  10   7       68.86       73.30      2.76 o 
  -5  10   7        0.23        0.96      0.88 o 
  -4  10   7      235.09      223.12      5.37 o 
  -3  10   7      507.08      509.96     11.90 o 
  -2  10   7      134.95      128.93      3.26 o 
  -1  10   7      385.78      376.80      8.45 o 
   0  10   7      861.26      823.71     12.30 o 
   1  10   7      640.99      655.14     11.90 o 
   2  10   7        6.53        9.64      1.24 o 
   3  10   7      218.67      222.21      5.16 o 
   4  10   7      169.26      163.45      4.73 o 
   5  10   7        1.74       -0.56      1.10 o 
   6  10   7      152.75      146.98      4.29 o 
   7  10   7      176.65      177.08      5.53 o 
   8  10   7       22.83       25.12      2.40 o 
   9  10   7       62.13       64.75      3.54 o 
  10  10   7       23.23       22.64      2.81 o 
  11  10   7        0.02       -0.83      1.85 o 
  12  10   7        9.06        7.03      4.58 o 
 -12  11   7        0.00       -2.27      1.93 o 
 -11  11   7       64.29       68.84      4.10 o 
 -10  11   7       85.46       86.04      3.91 o 
  -9  11   7        0.18        0.33      1.23 o 
  -8  11   7       35.14       32.48      2.25 o 
  -7  11   7       44.37       36.12      2.15 o 
  -6  11   7       23.09       24.39      1.93 o 
  -5  11   7        5.27        5.98      1.17 o 
  -4  11   7      240.15      235.45      6.29 o 
  -3  11   7       69.85       66.72      2.60 o 
  -2  11   7        0.60        0.64      0.84 o 
  -1  11   7       91.59       83.99      4.74 o 
   0  11   7       31.34       34.82      1.72 o 
   1  11   7        0.25        0.53      0.78 o 
   2  11   7        2.85        2.67      0.94 o 
   3  11   7       38.29       37.22      2.22 o 
   4  11   7        6.46        6.22      1.34 o 
   5  11   7        9.48        6.62      1.66 o 
   6  11   7       99.38       94.15      3.69 o 
   7  11   7       27.15       29.57      2.43 o 
   8  11   7        2.67        6.45      1.59 o 
   9  11   7       12.81       15.39      2.75 o 
  10  11   7       18.86       17.88      3.57 o 
  11  11   7       27.94       31.77      4.34 o 
 -12  12   7       37.40       30.26      3.98 o 
 -11  12   7        3.06        0.68      2.18 o 
 -10  12   7       74.36       66.02      9.32 o 
  -9  12   7      239.10      244.13      7.96 o 
  -8  12   7       80.44       78.05      3.16 o 
  -7  12   7       34.30       30.25      2.93 o 
  -6  12   7       10.26       11.20      2.20 o 
  -5  12   7      185.47      183.55      5.49 o 
  -4  12   7       20.69       18.37      1.86 o 
  -3  12   7      320.93      301.17      7.52 o 
  -2  12   7      185.90      178.32      5.13 o 
  -1  12   7       33.38       36.81      1.88 o 
   0  12   7       74.98       79.84      2.59 o 
   1  12   7        9.02        8.27      1.30 o 
   2  12   7       26.43       22.01      1.68 o 
   3  12   7       95.16       99.96      3.28 o 
   4  12   7       63.67       62.73      2.98 o 
   5  12   7        1.70        1.82      1.06 o 
   6  12   7      131.89      135.64      4.95 o 
   7  12   7       14.03       16.06      2.61 o 
   8  12   7       48.59       49.32      3.94 o 
   9  12   7       15.57       15.05      3.41 o 
  10  12   7        2.32        3.68      2.59 o 
  11  12   7       26.09       34.86      6.32 o 
 -11  13   7       77.32       92.82      5.86 o 
 -10  13   7       17.46       14.54      2.69 o 
  -9  13   7       69.22       77.70      3.75 o 
  -8  13   7       89.51       89.20      3.90 o 
  -7  13   7       12.10        9.11      1.63 o 
  -6  13   7        0.83       -0.83      1.13 o 
  -5  13   7       26.04       27.84      2.83 o 
  -4  13   7      250.46      264.59      7.24 o 
  -3  13   7        1.05        0.73      1.12 o 
  -2  13   7      159.41      163.51      4.47 o 
  -1  13   7      192.37      195.03      5.00 o 
   0  13   7        1.12        0.66      1.02 o 
   1  13   7       90.31       91.33      3.65 o 
   2  13   7      246.89      248.46      7.49 o 
   3  13   7      160.43      166.50      6.23 o 
   4  13   7       27.13       28.37      2.88 o 
   5  13   7       76.99       86.62      4.65 o 
   6  13   7        2.71        1.87      1.72 o 
   7  13   7       87.97       91.21      7.79 o 
   8  13   7       68.93       66.54      6.87 o 
   9  13   7       60.31       61.30      5.46 o 
  10  13   7        7.02        4.73      2.74 o 
 -11  14   7        1.82        3.16      3.35 o 
 -10  14   7       22.73       18.50      6.48 o 
  -9  14   7        2.29        3.06      1.87 o 
  -8  14   7        7.46       10.07      1.86 o 
  -7  14   7        2.10        1.35      1.30 o 
  -6  14   7       32.69       26.55      2.80 o 
  -5  14   7        3.69        3.54      1.55 o 
  -4  14   7        4.72        3.99      1.63 o 
  -3  14   7       30.01       26.77      4.31 o 
  -2  14   7        8.51        6.81      1.54 o 
  -1  14   7        3.07        4.02      1.60 o 
   0  14   7       70.75       78.47      4.52 o 
   1  14   7       53.09       56.71      4.39 o 
   2  14   7       30.83       30.25      2.46 o 
   3  14   7       11.66       11.35      2.16 o 
   4  14   7       29.98       26.50      2.86 o 
   5  14   7        2.78        2.39      1.51 o 
   6  14   7       61.28       64.43      4.31 o 
   7  14   7       72.63       82.83      6.35 o 
   8  14   7        0.32       -3.11      4.74 o 
   9  14   7        2.12       -1.14      3.90 o 
  10  14   7       18.90       19.44      3.99 o 
 -10  15   7       23.25       22.61      3.44 o 
  -9  15   7       21.18       23.63      2.77 o 
  -8  15   7       38.46       51.32      4.54 o 
  -7  15   7       10.15        9.02      2.21 o 
  -6  15   7        7.67       12.80      2.32 o 
  -5  15   7       66.99       64.51      5.86 o 
  -4  15   7       42.50       40.83      3.27 o 
  -3  15   7       32.39       27.21      2.82 o 
  -2  15   7        0.67        1.81      1.34 o 
  -1  15   7        3.63        4.31      1.75 o 
   0  15   7        1.00        0.71      1.51 o 
   1  15   7       27.50       24.46      2.34 o 
   2  15   7        0.39        0.26      1.59 o 
   3  15   7        4.40        2.39      1.74 o 
   4  15   7       59.89       56.69      4.88 o 
   5  15   7       52.11       52.46      4.11 o 
   6  15   7       79.58       79.18      5.88 o 
   7  15   7       27.40       15.70      3.40 o 
   8  15   7        4.07        3.46      2.62 o 
   9  15   7       30.64       20.56      4.34 o 
 -10  16   7       22.58       21.35      4.97 o 
  -9  16   7      217.54      238.74     10.37 o 
  -8  16   7      427.48      426.99     15.24 o 
  -7  16   7        0.61        1.24      1.96 o 
  -6  16   7      493.88      532.67     14.70 o 
  -5  16   7       37.30       39.66      6.47 o 
  -4  16   7        2.65        0.85      1.47 o 
  -3  16   7        0.30        1.27      1.71 o 
  -2  16   7       38.26       33.12      3.17 o 
  -1  16   7        7.63        5.26      1.96 o 
   0  16   7      123.39      119.23      5.37 o 
   1  16   7       33.61       26.02      3.10 o 
   2  16   7      214.93      210.45      7.55 o 
   3  16   7        8.53        6.60      2.21 o 
   4  16   7       45.94       46.89      4.71 o 
   5  16   7       90.15       94.99      5.22 o 
   6  16   7      119.48      119.73     10.35 o 
   7  16   7       35.15       44.96      7.29 o 
   8  16   7       13.44        8.32      4.10 o 
   9  16   7       53.82       39.16      6.93 o 
  -9  17   7        6.19       17.58      5.03 o 
  -8  17   7      371.66      390.84     14.51 o 
  -7  17   7       49.55       52.99      4.96 o 
  -6  17   7       22.59       17.74      3.26 o 
  -5  17   7      189.43      184.16      7.25 o 
  -4  17   7       58.29       54.13      4.05 o 
  -3  17   7       15.01        8.15      2.13 o 
  -2  17   7      195.04      186.35      8.85 o 
  -1  17   7      342.13      329.76     10.23 o 
   0  17   7       16.85       18.69      2.73 o 
   1  17   7      119.90      128.35      7.13 o 
   2  17   7      516.60      570.16     27.03 o 
   3  17   7        1.39        3.11      2.08 o 
   4  17   7      154.02      151.22      6.63 o 
   5  17   7       24.62       17.93      5.06 o 
   6  17   7        8.67       12.22      4.71 o 
   7  17   7        9.76        4.23      3.90 o 
   8  17   7       22.42        8.35      4.61 o 
  -9  18   7        9.73        7.45      4.29 o 
  -8  18   7        3.14        3.42      3.84 o 
  -7  18   7       21.62       23.25      3.83 o 
  -6  18   7        2.64        5.01      2.47 o 
  -5  18   7       58.86       58.90      5.11 o 
  -4  18   7        0.97        2.95      2.02 o 
  -3  18   7       78.90       84.79      6.36 o 
  -2  18   7        2.48        4.08      2.75 o 
  -1  18   7       77.76       79.08      4.77 o 
   0  18   7        0.48       -1.24      2.02 o 
   1  18   7        0.44        5.49      2.62 o 
   2  18   7       13.23       13.13      4.16 o 
   3  18   7       34.03       35.21      3.62 o 
   4  18   7        0.76        0.83      2.55 o 
   5  18   7       19.15       11.29      4.84 o 
   6  18   7        0.04        8.45      4.48 o 
   7  18   7        0.06       -3.13      3.16 o 
  -7  19   7       41.98       54.03      7.77 o 
  -6  19   7        0.75       -0.85      2.39 o 
  -5  19   7        1.98        1.56      2.30 o 
  -4  19   7       87.28       90.47      9.45 o 
  -3  19   7        0.10       -1.23      3.32 o 
  -2  19   7       54.91       50.48      7.42 o 
  -1  19   7        2.02        2.86      2.56 o 
   0  19   7        3.69        4.16      2.59 o 
   1  19   7       41.32       40.95      4.66 o 
   2  19   7       31.87       27.95      4.13 o 
   3  19   7      160.91      175.08     12.42 o 
   4  19   7        7.47        7.12      3.12 o 
   5  19   7       23.97       11.84      4.81 o 
   6  19   7       28.89       13.58      5.10 o 
  -6  20   7        8.14       10.19      4.90 o 
  -5  20   7       86.96       75.44      9.00 o 
  -4  20   7       74.63       82.76      9.22 o 
  -3  20   7       15.31       14.19      5.06 o 
  -2  20   7        4.57        8.48      4.55 o 
  -1  20   7        1.00        1.00      2.33 o 
   0  20   7        0.03       -2.12      2.82 o 
   1  20   7       10.74        6.14      3.09 o 
   2  20   7        3.16        2.60      2.85 o 
   3  20   7       36.61       31.29      4.50 o 
   4  20   7        0.67       -0.65      3.58 o 
   5  20   7        7.43        0.42      3.71 o 
  -5  21   7       36.92       32.29      6.87 o 
  -4  21   7        2.82        0.90      3.52 o 
  -3  21   7        0.09        1.48      4.00 o 
  -2  21   7        1.09        0.13      3.71 o 
  -1  21   7       42.90       54.22      7.64 o 
   0  21   7       39.18       34.57      7.93 o 
   1  21   7       44.07       42.19      9.55 o 
   2  21   7       29.41       29.46      4.46 o 
   3  21   7        0.04        1.80      2.71 o 
 -14   0   8        0.02        0.62      1.35 o 
 -13   0   8      164.17      174.86      7.76 o 
 -12   0   8        8.98        8.77      1.48 o 
 -11   0   8       18.58       19.68      2.45 o 
 -10   0   8      123.39      120.88      4.16 o 
  -9   0   8        5.11        4.91      1.20 o 
  -8   0   8       49.89       49.09      2.17 o 
  -7   0   8       82.91       71.96      2.31 o 
  -6   0   8      637.85      589.39     16.96 o 
  -5   0   8      217.17      198.66      7.51 o 
  -4   0   8     1009.42      903.17     17.63 o 
  -3   0   8      186.30      198.82      4.08 o 
  -2   0   8      922.14      830.36     12.18 o 
  -1   0   8     1065.00      966.01     13.96 o 
   0   0   8     1186.20     1195.16     20.28 o 
   1   0   8      409.40      413.87      8.85 o 
   2   0   8      973.45      984.77     18.99 o 
   3   0   8      374.63      335.09     13.45 o 
   4   0   8      442.36      431.77     10.81 o 
   5   0   8      802.59      779.09     21.49 o 
   6   0   8       33.53       31.71      3.53 o 
   7   0   8        1.35        0.88      1.21 o 
   8   0   8       47.19       44.28      2.71 o 
   9   0   8       72.11       67.99      3.58 o 
  10   0   8       20.67       27.40      3.54 o 
  11   0   8      169.35      179.27     24.66 o 
  12   0   8       99.37       96.44      9.74 o 
  13   0   8        6.69        6.48      4.68 o 
 -14   1   8       26.12       32.48      1.88 o 
 -13   1   8        0.07        0.81      0.92 o 
 -12   1   8        2.91        3.07      0.83 o 
 -11   1   8       19.48       16.43      1.54 o 
 -10   1   8        2.27        0.89      0.68 o 
  -9   1   8       24.06       26.64      1.24 o 
  -8   1   8      176.59      164.21      3.30 o 
  -7   1   8      192.38      179.12      4.00 o 
  -6   1   8        3.72        4.52      0.56 o 
  -5   1   8        7.48       10.48      0.62 o 
  -4   1   8       10.47        8.01      0.66 o 
  -3   1   8      497.14      469.66      5.75 o 
  -2   1   8      102.45      102.03      1.63 o 
  -1   1   8        6.45        2.63      0.45 o 
   0   1   8       50.17       39.74      1.22 o 
   1   1   8        0.05        0.12      0.42 o 
   2   1   8      272.96      272.70      4.51 o 
   3   1   8      667.00      659.39     10.81 o 
   4   1   8      930.69      931.41     14.84 o 
   5   1   8        0.02        0.43      0.79 o 
   6   1   8      318.99      321.01      6.25 o 
   7   1   8      279.15      270.88      5.64 o 
   8   1   8        1.46        2.56      0.93 o 
   9   1   8      149.17      148.24      3.82 o 
  10   1   8      102.85      110.42      5.51 o 
  11   1   8        3.12        4.06      1.59 o 
  12   1   8       28.72       26.39      5.48 o 
  13   1   8        1.28        3.73      3.05 o 
 -14   2   8        3.70        3.17      1.07 o 
 -13   2   8        2.02        1.51      0.81 o 
 -12   2   8       20.76       22.34      1.43 o 
 -11   2   8        0.18       -0.41      0.61 o 
 -10   2   8        7.75        5.97      1.05 o 
  -9   2   8       36.08       37.06      1.44 o 
  -8   2   8      139.40      132.61      3.44 o 
  -7   2   8        1.65        1.39      0.81 o 
  -6   2   8       17.89       13.78      1.11 o 
  -5   2   8       29.57       42.23      1.51 o 
  -4   2   8       12.39       11.74      0.61 o 
  -3   2   8        4.62        3.39      0.41 o 
  -2   2   8       22.06       25.43      0.78 o 
  -1   2   8        1.17        2.20      0.38 o 
   0   2   8      226.58      218.43      3.15 o 
   1   2   8      383.94      358.83      5.26 o 
   2   2   8      260.01      249.92      3.99 o 
   3   2   8       17.32       19.89      1.36 o 
   4   2   8       13.52       18.29      1.90 o 
   5   2   8        0.72        0.74      0.78 o 
   6   2   8        0.01       -0.92      0.71 o 
   7   2   8       21.31       20.76      1.45 o 
   8   2   8       24.03       24.70      1.65 o 
   9   2   8       27.60       23.93      1.87 o 
  10   2   8       17.15       19.79      2.05 o 
  11   2   8       10.59       11.87      2.01 o 
  12   2   8        0.02       -4.69      2.35 o 
  13   2   8       15.95       11.78      3.65 o 
 -14   3   8       15.13       16.46      1.62 o 
 -13   3   8       19.36       15.76      1.56 o 
 -12   3   8       75.77       76.87      2.49 o 
 -11   3   8       36.89       34.80      1.61 o 
 -10   3   8      135.40      150.02      4.22 o 
  -9   3   8      342.74      338.95      8.25 o 
  -8   3   8      320.92      324.48      8.20 o 
  -7   3   8      114.30      106.76      3.49 o 
  -6   3   8        0.08        1.71      0.78 o 
  -5   3   8      216.97      154.00      3.43 o 
  -4   3   8      213.85      200.57      3.55 o 
  -3   3   8      734.05      728.70     10.96 o 
  -2   3   8      755.32      769.97      9.48 o 
  -1   3   8       12.50       10.30      1.15 o 
   0   3   8     1318.53     1292.08     14.09 o 
   1   3   8      148.55      154.81      2.53 o 
   2   3   8     1563.87     1502.70     18.78 o 
   3   3   8      804.55      773.97     13.56 o 
   4   3   8      357.63      359.24      7.91 o 
   5   3   8       86.18       74.01      2.85 o 
   6   3   8      115.58      107.77      3.32 o 
   7   3   8      336.36      334.90      6.16 o 
   8   3   8        0.00       -0.18      0.90 o 
   9   3   8       87.11       93.90      3.21 o 
  10   3   8       76.97       82.36      5.59 o 
  11   3   8        8.13        7.33      1.81 o 
  12   3   8        5.33        4.00      2.97 o 
 -14   4   8       51.69       58.45      3.04 o 
 -13   4   8       74.03       77.38      2.58 o 
 -12   4   8       76.20       78.10      2.48 o 
 -11   4   8       31.66       30.07      2.50 o 
 -10   4   8       57.54       55.72      3.01 o 
  -9   4   8       19.26       18.68      2.18 o 
  -8   4   8      179.58      161.30      4.69 o 
  -7   4   8      456.74      426.13      8.47 o 
  -6   4   8        8.80        5.36      0.86 o 
  -5   4   8      778.85      666.82     10.12 o 
  -4   4   8      144.20      139.12      2.97 o 
  -3   4   8      374.49      325.53      5.74 o 
  -2   4   8      262.78      237.06      3.71 o 
  -1   4   8     1102.74     1098.06     13.16 o 
   0   4   8     1011.45      965.24     12.00 o 
   1   4   8      206.14      192.33      3.27 o 
   2   4   8     1138.53     1083.63     15.60 o 
   3   4   8        5.16        3.45      0.88 o 
   4   4   8      252.50      256.88      6.11 o 
   5   4   8      181.73      187.93      4.53 o 
   6   4   8      206.39      210.43      4.64 o 
   7   4   8        0.19        0.64      0.73 o 
   8   4   8       87.65       95.22      2.88 o 
   9   4   8       47.51       48.59      2.44 o 
  10   4   8        2.24        1.91      1.12 o 
  11   4   8       38.44       35.40      2.89 o 
  12   4   8       70.81       76.83      8.93 o 
 -14   5   8        0.02       -0.54      1.59 o 
 -13   5   8        0.06        0.69      1.08 o 
 -12   5   8        0.76        0.14      0.92 o 
 -11   5   8        1.01        0.92      1.20 o 
 -10   5   8       92.62       96.57      3.89 o 
  -9   5   8       76.51       71.21      3.00 o 
  -8   5   8       68.41       68.18      4.25 o 
  -7   5   8        2.38        3.29      1.00 o 
  -6   5   8        6.16        7.81      0.94 o 
  -5   5   8       95.77       82.95      2.42 o 
  -4   5   8       73.81       57.87      2.30 o 
  -3   5   8      107.23      106.99      2.77 o 
  -2   5   8       24.28       24.07      1.13 o 
  -1   5   8      149.82      135.19      2.58 o 
   0   5   8       22.17       21.95      0.95 o 
   1   5   8      222.80      214.90      3.76 o 
   2   5   8        2.10        1.51      0.70 o 
   3   5   8       11.00        9.95      1.09 o 
   4   5   8        2.50        1.69      0.93 o 
   5   5   8        0.10       -0.19      0.69 o 
   6   5   8      210.10      201.06      4.51 o 
   7   5   8       12.02       11.71      1.22 o 
   8   5   8       11.68       11.48      1.41 o 
   9   5   8       34.71       36.72      2.91 o 
  10   5   8       25.21       25.02      2.20 o 
  11   5   8        4.22        3.63      3.29 o 
  12   5   8       10.73       11.19      5.10 o 
 -14   6   8       12.17        8.80      2.23 o 
 -13   6   8        0.15        0.24      1.17 o 
 -12   6   8        0.11        0.20      1.21 o 
 -11   6   8        0.15       -1.23      1.09 o 
 -10   6   8       24.43       26.86      2.06 o 
  -9   6   8       45.26       48.81      2.50 o 
  -8   6   8        8.79        5.55      1.15 o 
  -7   6   8      241.11      239.22      5.55 o 
  -6   6   8      294.66      262.12      5.29 o 
  -5   6   8      226.34      223.18      4.62 o 
  -4   6   8       15.13       13.02      1.11 o 
  -3   6   8      131.96      132.99      3.23 o 
  -2   6   8        0.92        0.42      0.53 o 
  -1   6   8      141.47      126.51      2.39 o 
   0   6   8      365.14      345.85      5.29 o 
   1   6   8      390.66      367.04      6.48 o 
   2   6   8        6.55        9.25      0.99 o 
   3   6   8       33.08       32.50      1.71 o 
   4   6   8      144.91      149.12      3.55 o 
   5   6   8       42.53       42.34      2.06 o 
   6   6   8        2.62        1.03      0.86 o 
   7   6   8        3.32        2.44      1.20 o 
   8   6   8       10.65        9.05      1.45 o 
   9   6   8       19.89       20.88      1.97 o 
  10   6   8       19.23       25.08      2.43 o 
  11   6   8        6.58        9.97      2.30 o 
  12   6   8        1.13        0.10      3.84 o 
 -14   7   8       47.99       55.73      5.64 o 
 -13   7   8       26.61       25.36      2.52 o 
 -12   7   8      102.29      105.74      4.49 o 
 -11   7   8        5.27        4.89      1.52 o 
 -10   7   8      119.82      120.79      4.02 o 
  -9   7   8      720.45      752.65     14.15 o 
  -8   7   8       40.37       41.04      2.45 o 
  -7   7   8       27.84       34.02      1.77 o 
  -6   7   8       20.12       33.18      1.70 o 
  -5   7   8       50.64       56.73      2.83 o 
  -4   7   8       38.54       34.82      1.57 o 
  -3   7   8      796.44      786.02     13.53 o 
  -2   7   8     1595.08     1537.43     24.97 o 
  -1   7   8       51.89       43.30      1.93 o 
   0   7   8      108.11       98.27      2.36 o 
   1   7   8       16.72       12.25      1.07 o 
   2   7   8      156.68      156.20      4.77 o 
   3   7   8      305.13      301.67      5.72 o 
   4   7   8      374.09      357.89      6.64 o 
   5   7   8        4.11        3.77      0.98 o 
   6   7   8       83.05       76.82      2.82 o 
   7   7   8        5.38        7.17      1.14 o 
   8   7   8        2.20        3.36      1.24 o 
   9   7   8       61.96       65.54      5.40 o 
  10   7   8      154.40      168.01      7.04 o 
  11   7   8       21.51       19.82      2.85 o 
  12   7   8       14.79       17.22      5.48 o 
 -13   8   8      157.98      164.02      5.97 o 
 -12   8   8       45.49       39.39      4.08 o 
 -11   8   8       39.99       39.57      2.82 o 
 -10   8   8       18.02       13.53      1.72 o 
  -9   8   8       79.44       83.61      3.26 o 
  -8   8   8       28.08       27.96      1.95 o 
  -7   8   8      116.42      112.15      3.20 o 
  -6   8   8        4.55        3.18      0.85 o 
  -5   8   8      279.27      262.37      5.80 o 
  -4   8   8      524.65      517.84     10.08 o 
  -3   8   8      286.60      275.63      5.51 o 
  -2   8   8     1577.13     1528.35     30.78 o 
  -1   8   8      246.27      230.72      4.72 o 
   0   8   8        0.34       -0.17      0.71 o 
   1   8   8      311.69      303.09      5.92 o 
   2   8   8      443.64      417.83      8.88 o 
   3   8   8      363.88      348.10      6.42 o 
   4   8   8       58.26       56.21      2.13 o 
   5   8   8      349.91      360.87      7.73 o 
   6   8   8       68.08       68.50      2.55 o 
   7   8   8       19.77       20.92      1.67 o 
   8   8   8      231.71      244.61      6.68 o 
   9   8   8       41.31       48.10      2.79 o 
  10   8   8        0.59       -0.69      1.40 o 
  11   8   8       18.45       18.50      2.79 o 
  12   8   8       11.41       16.90      5.52 o 
 -13   9   8        8.04       12.63      3.46 o 
 -12   9   8        7.95        7.47      1.79 o 
 -11   9   8       17.88       19.18      2.02 o 
 -10   9   8        8.38        9.27      1.55 o 
  -9   9   8       21.03       22.63      1.95 o 
  -8   9   8        0.99        2.29      1.15 o 
  -7   9   8       11.59        7.21      1.26 o 
  -6   9   8       60.28       53.14      2.37 o 
  -5   9   8        4.26        4.31      1.23 o 
  -4   9   8        2.49        0.96      1.04 o 
  -3   9   8      453.32      427.61      8.58 o 
  -2   9   8      712.10      694.29     11.70 o 
  -1   9   8       11.73       13.41      1.10 o 
   0   9   8        0.65        0.97      0.67 o 
   1   9   8       44.05       47.04      2.00 o 
   2   9   8       75.86       65.52      3.85 o 
   3   9   8       51.30       58.45      2.48 o 
   4   9   8       59.66       49.69      2.38 o 
   5   9   8       79.57       69.25      3.16 o 
   6   9   8        1.95        2.65      1.10 o 
   7   9   8        5.81        2.91      3.41 o 
   8   9   8       35.82       38.90      4.02 o 
   9   9   8       11.69       10.66      2.32 o 
  10   9   8        2.24        0.65      1.72 o 
  11   9   8       47.19       54.07      6.79 o 
 -13  10   8        7.28        4.48      4.06 o 
 -12  10   8       20.42       21.09      2.83 o 
 -11  10   8       12.23       11.47      3.79 o 
 -10  10   8        4.63        3.78      1.34 o 
  -9  10   8        4.05        2.86      1.27 o 
  -8  10   8        5.94        4.82      1.42 o 
  -7  10   8      170.34      163.40      4.51 o 
  -6  10   8       98.89      101.66      3.88 o 
  -5  10   8        3.43        2.03      1.18 o 
  -4  10   8      133.65      135.97      4.41 o 
  -3  10   8       56.96       48.30      2.61 o 
  -2  10   8       91.61       96.22      2.85 o 
  -1  10   8       78.49       78.87      2.34 o 
   0  10   8      107.00       99.61      2.88 o 
   1  10   8       35.71       38.56      2.00 o 
   2  10   8      107.34      105.41      3.30 o 
   3  10   8       33.97       33.69      2.60 o 
   4  10   8      276.31      265.34      6.14 o 
   5  10   8      264.74      269.59      7.10 o 
   6  10   8       61.64       54.48      3.02 o 
   7  10   8       27.15       25.48      2.44 o 
   8  10   8       44.78       47.78      4.86 o 
   9  10   8        6.73        5.65      1.87 o 
  10  10   8       21.05       27.67      3.16 o 
  11  10   8       10.83       12.67      3.24 o 
 -12  11   8       16.25       13.11      3.25 o 
 -11  11   8        8.17       10.35      2.21 o 
 -10  11   8        1.07       -0.28      1.82 o 
  -9  11   8      152.64      159.46      5.30 o 
  -8  11   8      210.89      219.99      5.67 o 
  -7  11   8        1.30        2.21      1.11 o 
  -6  11   8      277.67      273.12      7.29 o 
  -5  11   8      187.27      190.32      5.64 o 
  -4  11   8        2.55        2.60      1.18 o 
  -3  11   8       20.02       20.85      1.96 o 
  -2  11   8      685.57      693.59     13.08 o 
  -1  11   8      217.82      224.54      4.46 o 
   0  11   8      254.94      262.11      5.90 o 
   1  11   8      336.56      325.26      6.94 o 
   2  11   8        1.68        3.64      1.17 o 
   3  11   8      218.84      226.14      6.03 o 
   4  11   8      161.48      157.63      4.41 o 
   5  11   8       88.97       84.61      3.58 o 
   6  11   8       35.08       35.79      2.35 o 
   7  11   8       60.97       62.13      3.41 o 
   8  11   8        3.75        3.10      1.76 o 
   9  11   8       44.35       45.48      5.36 o 
  10  11   8       80.92       79.31      6.32 o 
  11  11   8       22.58       18.82      3.84 o 
 -11  12   8        6.86        3.07      2.20 o 
 -10  12   8        0.09        2.03      1.53 o 
  -9  12   8        0.30        1.50      1.32 o 
  -8  12   8       40.81       48.96      2.66 o 
  -7  12   8       36.76       36.49      2.65 o 
  -6  12   8       12.88       13.52      1.87 o 
  -5  12   8       27.75       31.13      2.38 o 
  -4  12   8      147.58      141.30      5.51 o 
  -3  12   8       72.19       63.22      4.77 o 
  -2  12   8       66.07       63.81      2.72 o 
  -1  12   8      275.87      283.50      6.51 o 
   0  12   8       24.31       24.40      1.76 o 
   1  12   8       49.09       52.38      2.42 o 
   2  12   8      239.04      231.02      5.61 o 
   3  12   8      113.60      110.22      5.89 o 
   4  12   8        0.04        0.97      1.09 o 
   5  12   8       28.30       32.23      2.46 o 
   6  12   8        5.10        5.12      1.41 o 
   7  12   8       76.18       73.87      4.69 o 
   8  12   8      171.68      192.85      9.36 o 
   9  12   8       60.85       52.35      6.13 o 
  10  12   8       16.10       15.44      3.59 o 
 -11  13   8       11.08        4.96      2.60 o 
 -10  13   8        9.18       10.15      2.60 o 
  -9  13   8       85.19       99.07      5.65 o 
  -8  13   8        5.33        7.39      1.99 o 
  -7  13   8        2.32        0.40      1.58 o 
  -6  13   8       43.72       44.53      2.94 o 
  -5  13   8        0.10        0.30      1.24 o 
  -4  13   8       90.33       85.39      3.71 o 
  -3  13   8       16.23       13.02      1.81 o 
  -2  13   8      359.31      346.89      8.64 o 
  -1  13   8      124.55      122.30      4.10 o 
   0  13   8       28.97       31.91      1.87 o 
   1  13   8        0.86        0.71      1.03 o 
   2  13   8        8.20        9.62      1.74 o 
   3  13   8       70.73       73.31      4.15 o 
   4  13   8      115.70      112.00      5.18 o 
   5  13   8       83.22       83.42      4.28 o 
   6  13   8      116.69      117.80      5.75 o 
   7  13   8       84.66       82.01      6.10 o 
   8  13   8       22.16       21.70      3.80 o 
   9  13   8       14.92       14.10      3.53 o 
  10  13   8        3.58        4.40      3.18 o 
 -11  14   8       30.74       32.90      5.64 o 
 -10  14   8       37.13       31.16      5.64 o 
  -9  14   8       35.64       34.45      3.92 o 
  -8  14   8      248.56      263.96     10.72 o 
  -7  14   8      179.58      193.59      7.25 o 
  -6  14   8       13.55       15.36      2.42 o 
  -5  14   8       29.63       26.85      2.80 o 
  -4  14   8       41.12       41.69      3.26 o 
  -3  14   8        2.46        3.51      1.57 o 
  -2  14   8       78.65       79.22      3.17 o 
  -1  14   8       35.95       33.97      2.56 o 
   0  14   8        5.69        3.19      1.50 o 
   1  14   8       53.49       48.05      2.97 o 
   2  14   8      143.00      144.65      5.07 o 
   3  14   8       13.66       17.47      2.85 o 
   4  14   8      154.17      164.30      6.60 o 
   5  14   8       14.68       12.31      2.19 o 
   6  14   8       31.04       29.08      4.02 o 
   7  14   8       10.52        8.74      2.87 o 
   8  14   8       25.89       20.73      3.81 o 
   9  14   8       10.94       11.50      3.40 o 
  -9  15   8       58.44       60.29      5.85 o 
  -8  15   8       46.51       49.63     12.92 o 
  -7  15   8       88.53      106.32     10.03 o 
  -6  15   8      174.94      170.53      6.85 o 
  -5  15   8       61.69       63.33      4.17 o 
  -4  15   8        3.35        1.49      1.74 o 
  -3  15   8      260.16      270.30      8.72 o 
  -2  15   8       30.04       34.04      2.82 o 
  -1  15   8      106.60      103.48      5.02 o 
   0  15   8      196.57      186.35      6.94 o 
   1  15   8       64.84       63.51      4.07 o 
   2  15   8       24.96       23.22      2.85 o 
   3  15   8       48.79       45.72      3.63 o 
   4  15   8      332.58      316.31     12.48 o 
   5  15   8       26.98       32.36      2.93 o 
   6  15   8       42.95       39.34      4.53 o 
   7  15   8       22.85       20.60      8.08 o 
   8  15   8        0.07       -0.75      2.18 o 
   9  15   8        2.82        3.81      4.32 o 
  -9  16   8        1.92        1.97      2.38 o 
  -8  16   8        1.20        4.41      2.26 o 
  -7  16   8       15.19       14.26      3.03 o 
  -6  16   8        6.44        6.59      2.43 o 
  -5  16   8        3.70        2.34      1.85 o 
  -4  16   8        1.86        0.25      1.77 o 
  -3  16   8       60.73       60.12      4.03 o 
  -2  16   8        6.28        8.28      2.80 o 
  -1  16   8       84.99       96.35      4.90 o 
   0  16   8        0.79       -0.50      1.80 o 
   1  16   8       20.48       21.29      3.33 o 
   2  16   8        4.61        3.05      1.97 o 
   3  16   8       25.42       25.12      3.08 o 
   4  16   8       74.10       67.61      4.81 o 
   5  16   8       39.77       44.67      5.64 o 
   6  16   8        2.07       -1.74      3.19 o 
   7  16   8        2.43        3.03      3.68 o 
   8  16   8       19.79       20.00      4.00 o 
  -9  17   8        0.01        0.48      3.16 o 
  -8  17   8        0.29        0.02      2.33 o 
  -7  17   8        0.22        1.57      2.20 o 
  -6  17   8        5.66        5.69      3.66 o 
  -5  17   8        7.83        6.24      3.11 o 
  -4  17   8       16.60       17.25      3.19 o 
  -3  17   8      129.77      121.57      5.72 o 
  -2  17   8       95.81       94.69      6.33 o 
  -1  17   8        0.64        1.72      1.89 o 
   0  17   8       11.85        8.90      4.22 o 
   1  17   8        8.59       11.54      3.06 o 
   2  17   8       23.47       24.53      3.82 o 
   3  17   8       23.28       26.60      3.32 o 
   4  17   8       43.43       45.82      4.85 o 
   5  17   8       33.10       37.58      6.90 o 
   6  17   8       16.94        6.58      3.84 o 
   7  17   8       23.01       35.25      6.97 o 
  -8  18   8       63.67       61.93      8.10 o 
  -7  18   8      125.15      112.15     10.29 o 
  -6  18   8      175.74      192.86      9.39 o 
  -5  18   8       27.94       27.05      4.56 o 
  -4  18   8       75.03       78.35      5.80 o 
  -3  18   8       10.16        8.00      4.06 o 
  -2  18   8        0.22        0.00      3.23 o 
  -1  18   8       10.41        5.56      2.31 o 
   0  18   8       22.68       22.32      3.89 o 
   1  18   8        1.84       -2.92      2.16 o 
   2  18   8       29.13       29.39      4.17 o 
   3  18   8        4.02       -0.77      3.95 o 
   4  18   8        0.45       -0.28      2.44 o 
   5  18   8        4.09        9.06      4.52 o 
   6  18   8        1.11        2.39      3.97 o 
  -7  19   8       58.82       68.57      8.52 o 
  -6  19   8      277.93      280.93     17.61 o 
  -5  19   8       26.74       22.95      3.81 o 
  -4  19   8       53.45       47.96      7.22 o 
  -3  19   8       98.11       98.47      9.29 o 
  -2  19   8        0.20        1.64      3.32 o 
  -1  19   8        0.49        1.59      4.53 o 
   0  19   8       50.56       45.24      7.31 o 
   1  19   8      131.43      122.11      7.45 o 
   2  19   8       17.16       10.14      3.32 o 
   3  19   8       56.62       53.08      9.63 o 
   4  19   8       70.12       65.46      5.84 o 
   5  19   8        6.37        6.29      4.35 o 
  -5  20   8       17.94       14.64      5.45 o 
  -4  20   8        0.14       -1.48      3.19 o 
  -3  20   8        1.42        3.29      3.61 o 
  -2  20   8       17.00       19.90      5.55 o 
  -1  20   8        0.01       -1.81      3.26 o 
   0  20   8       14.24        5.53      3.79 o 
   1  20   8        0.80        1.63      2.74 o 
   2  20   8       14.41       10.22      3.46 o 
   3  20   8       13.57       12.62      3.35 o 
  -3  21   8        3.03        4.26      4.00 o 
  -2  21   8       44.68       44.70      7.45 o 
  -1  21   8        6.86        6.39      4.81 o 
   0  21   8       75.69       68.06      8.74 o 
   1  21   8       48.07       44.58      5.17 o 
 -14   1   9        0.01        0.52      1.06 o 
 -13   1   9       58.53       63.96      2.70 o 
 -12   1   9        9.87       12.90      1.09 o 
 -11   1   9       64.59       67.10      4.30 o 
 -10   1   9      330.69      335.75      7.12 o 
  -9   1   9        3.43        2.71      1.36 o 
  -8   1   9       60.29       64.50      2.11 o 
  -7   1   9      311.40      307.94      7.40 o 
  -6   1   9      217.39      227.56      4.70 o 
  -5   1   9       36.63       31.83      1.41 o 
  -4   1   9      124.97       73.80      2.17 o 
  -3   1   9       67.46       31.08      1.13 o 
  -2   1   9      101.68       96.26      1.76 o 
  -1   1   9      361.09      361.82      4.71 o 
   0   1   9      391.86      394.50      5.52 o 
   1   1   9      498.73      476.05      7.50 o 
   2   1   9      848.46      816.10     11.49 o 
   3   1   9      608.09      609.63     11.16 o 
   4   1   9     1020.05      987.20     18.80 o 
   5   1   9      444.32      435.38      9.55 o 
   6   1   9      201.49      194.75      4.92 o 
   7   1   9        7.03        5.39      1.13 o 
   8   1   9      221.87      234.31      5.05 o 
   9   1   9      127.91      129.48      3.40 o 
  10   1   9       19.60       22.82      2.29 o 
  11   1   9       92.36      103.51      6.31 o 
  12   1   9       48.29       53.56      5.55 o 
 -14   2   9       63.13       74.82      4.43 o 
 -13   2   9        2.00        1.97      1.10 o 
 -12   2   9       35.78       36.87      2.12 o 
 -11   2   9      252.95      256.56      5.97 o 
 -10   2   9       76.42       78.32      4.66 o 
  -9   2   9       88.41       90.86      2.84 o 
  -8   2   9      459.74      460.47      8.67 o 
  -7   2   9        3.00        2.60      1.00 o 
  -6   2   9      267.27      257.07      4.45 o 
  -5   2   9      966.48      887.04     22.26 o 
  -4   2   9       76.09       72.64      1.89 o 
  -3   2   9      992.55      870.15     12.25 o 
  -2   2   9      578.46      534.44      6.65 o 
  -1   2   9       10.09        4.66      0.63 o 
   0   2   9      269.72      253.18      3.90 o 
   1   2   9      299.04      291.93      4.60 o 
   2   2   9     1090.21     1084.18     14.81 o 
   3   2   9       28.69       31.87      2.56 o 
   4   2   9      359.18      336.48      7.69 o 
   5   2   9        0.06        1.40      1.07 o 
   6   2   9      329.83      328.98      7.08 o 
   7   2   9      126.97      133.13      3.45 o 
   8   2   9        7.42        8.56      1.25 o 
   9   2   9        6.96        9.62      1.45 o 
  10   2   9        5.63        5.62      1.80 o 
  11   2   9        0.48        1.30      1.69 o 
  12   2   9       11.77       14.20      3.79 o 
 -14   3   9        0.78        4.31      1.73 o 
 -13   3   9       48.08       53.08      2.67 o 
 -12   3   9       12.01       13.32      1.50 o 
 -11   3   9       37.39       39.46      2.10 o 
 -10   3   9       21.89       18.95      1.59 o 
  -9   3   9       20.97       18.27      1.41 o 
  -8   3   9        7.97        7.73      1.36 o 
  -7   3   9       59.16       63.63      2.54 o 
  -6   3   9       39.92       44.58      2.07 o 
  -5   3   9       92.09       78.36      2.18 o 
  -4   3   9      130.27      130.38      4.33 o 
  -3   3   9      103.64      103.45      2.59 o 
  -2   3   9       88.73       76.97      1.82 o 
  -1   3   9      529.10      515.74      6.75 o 
   0   3   9       23.43       18.10      1.00 o 
   1   3   9      369.81      328.64      5.01 o 
   2   3   9        8.42        9.26      0.97 o 
   3   3   9        0.82       -0.78      0.67 o 
   4   3   9      181.22      177.00      4.88 o 
   5   3   9      266.77      259.12      7.72 o 
   6   3   9       65.84       70.57      2.81 o 
   7   3   9       39.20       39.66      2.00 o 
   8   3   9       57.43       56.42      2.39 o 
   9   3   9        8.90        9.07      1.51 o 
  10   3   9        4.99        4.38      1.50 o 
  11   3   9       47.46       50.91      3.46 o 
  12   3   9       15.50       16.39      5.61 o 
 -14   4   9        3.83        4.92      1.90 o 
 -13   4   9        0.10        0.55      1.10 o 
 -12   4   9        0.21       -0.09      0.91 o 
 -11   4   9       51.36       56.03      2.97 o 
 -10   4   9       29.05       28.30      1.98 o 
  -9   4   9       11.80       12.84      1.72 o 
  -8   4   9        0.84        1.72      0.94 o 
  -7   4   9       14.62       15.07      1.43 o 
  -6   4   9       44.72       43.81      2.34 o 
  -5   4   9       37.69       27.52      1.47 o 
  -4   4   9       29.95       15.06      1.33 o 
  -3   4   9       77.63       80.01      2.23 o 
  -2   4   9       74.47       65.89      1.69 o 
  -1   4   9        0.48        0.56      0.45 o 
   0   4   9        8.35        7.90      0.70 o 
   1   4   9        3.05        3.57      0.74 o 
   2   4   9      331.73      312.80      5.45 o 
   3   4   9      158.18      147.20      3.83 o 
   4   4   9        2.43        1.60      0.92 o 
   5   4   9        3.01        3.66      1.14 o 
   6   4   9        0.96        1.38      0.84 o 
   7   4   9        3.81        4.91      1.08 o 
   8   4   9       31.42       33.80      1.93 o 
   9   4   9       40.92       44.13      2.52 o 
  10   4   9        0.03       -0.05      1.29 o 
  11   4   9        0.49        0.17      1.90 o 
  12   4   9       11.12        4.74      4.58 o 
 -14   5   9       11.48        9.53      3.28 o 
 -13   5   9       87.26       88.12      4.71 o 
 -12   5   9       14.50       15.17      2.31 o 
 -11   5   9      104.72      110.97      3.62 o 
 -10   5   9       43.67       42.49      3.88 o 
  -9   5   9        4.53        1.73      1.09 o 
  -8   5   9      101.59      104.97      3.44 o 
  -7   5   9      358.83      362.39      7.59 o 
  -6   5   9      109.18      111.41      4.13 o 
  -5   5   9       42.39       47.57      3.34 o 
  -4   5   9       16.54        7.37      1.13 o 
  -3   5   9       63.51       48.43      1.77 o 
  -2   5   9      122.37      111.71      2.43 o 
  -1   5   9      350.57      346.82      5.42 o 
   0   5   9      266.56      252.50      4.23 o 
   1   5   9        0.35       -0.11      0.61 o 
   2   5   9       74.39       70.69      2.28 o 
   3   5   9        7.08        6.94      1.08 o 
   4   5   9      207.03      206.95      6.87 o 
   5   5   9      608.70      632.74     10.75 o 
   6   5   9      285.30      284.50      6.46 o 
   7   5   9        7.22        6.27      1.20 o 
   8   5   9       62.38       63.81      2.74 o 
   9   5   9       40.39       41.86      2.69 o 
  10   5   9        5.47        3.28      1.62 o 
  11   5   9       59.77       64.90      5.98 o 
  12   5   9       52.92       61.70      8.48 o 
 -13   6   9       37.33       36.33      3.16 o 
 -12   6   9      172.06      190.98      5.22 o 
 -11   6   9      124.76      138.52      5.04 o 
 -10   6   9        9.54        8.49      1.67 o 
  -9   6   9       75.68       72.40      3.04 o 
  -8   6   9        0.23        1.19      0.92 o 
  -7   6   9       11.21       11.83      1.71 o 
  -6   6   9      200.66      189.75      4.29 o 
  -5   6   9      209.88      207.18      5.02 o 
  -4   6   9        0.03       -0.52      0.72 o 
  -3   6   9       54.94       52.97      2.60 o 
  -2   6   9       45.60       45.49      1.69 o 
  -1   6   9       29.48       32.94      1.48 o 
   0   6   9       31.63       31.97      1.41 o 
   1   6   9      515.67      487.85      8.37 o 
   2   6   9        9.81        7.93      1.03 o 
   3   6   9       93.02       94.06      2.96 o 
   4   6   9       53.73       53.80      2.34 o 
   5   6   9        0.06       -0.02      0.85 o 
   6   6   9       67.95       72.82      2.88 o 
   7   6   9      127.38      134.30      3.79 o 
   8   6   9       83.26       87.68      3.45 o 
   9   6   9       67.12       69.97      3.27 o 
  10   6   9      137.78      155.87     10.33 o 
  11   6   9       33.52       31.62      4.18 o 
 -13   7   9        0.03        0.87      1.41 o 
 -12   7   9        1.19        1.15      1.41 o 
 -11   7   9        1.29       -1.71      1.12 o 
 -10   7   9       10.91       11.34      1.67 o 
  -9   7   9       26.12       30.57      2.13 o 
  -8   7   9       33.63       33.43      2.13 o 
  -7   7   9        0.04        0.77      0.82 o 
  -6   7   9        2.50        2.92      1.05 o 
  -5   7   9        2.38        0.94      0.72 o 
  -4   7   9        0.01        0.75      0.91 o 
  -3   7   9       31.72       29.48      1.99 o 
  -2   7   9      235.81      233.38      5.90 o 
  -1   7   9      300.65      293.84      5.13 o 
   0   7   9        9.29        8.81      1.41 o 
   1   7   9        2.72        3.39      0.92 o 
   2   7   9       84.52       78.61      2.48 o 
   3   7   9       24.27       27.51      1.73 o 
   4   7   9        5.48        6.36      1.05 o 
   5   7   9        0.62       -0.02      0.99 o 
   6   7   9        7.02        6.42      1.40 o 
   7   7   9        8.74       10.21      1.38 o 
   8   7   9       17.24       18.56      1.93 o 
   9   7   9       53.10       60.46      3.42 o 
  10   7   9        8.25        9.41      1.91 o 
  11   7   9        7.40        7.84      4.68 o 
 -13   8   9        1.06        3.90      1.79 o 
 -12   8   9        0.18        3.62      1.63 o 
 -11   8   9       75.08       79.72      3.87 o 
 -10   8   9        0.20        0.38      1.11 o 
  -9   8   9       85.23       91.74      3.49 o 
  -8   8   9       27.20       29.61      2.06 o 
  -7   8   9        5.30        4.22      1.13 o 
  -6   8   9       31.54       33.25      2.32 o 
  -5   8   9      153.26      146.19      5.59 o 
  -4   8   9       22.01       24.69      2.15 o 
  -3   8   9      176.55      160.34      4.81 o 
  -2   8   9       31.19       35.87      1.97 o 
  -1   8   9       94.21       91.76      2.73 o 
   0   8   9      264.64      252.96      5.18 o 
   1   8   9      117.60      114.99      3.74 o 
   2   8   9        0.54        0.13      0.84 o 
   3   8   9       70.05       68.07      2.74 o 
   4   8   9       42.65       47.42      2.45 o 
   5   8   9       17.88       22.21      2.09 o 
   6   8   9      183.49      182.84      4.86 o 
   7   8   9      163.34      165.35      4.34 o 
   8   8   9        3.18        1.38      1.33 o 
   9   8   9        3.20        5.71      2.67 o 
  10   8   9        0.95        1.33      1.85 o 
  11   8   9        5.48        6.25      3.11 o 
 -13   9   9       11.54        8.97      4.45 o 
 -12   9   9       80.91       82.72      4.78 o 
 -11   9   9       19.14       18.77      3.88 o 
 -10   9   9      111.52      115.05      4.89 o 
  -9   9   9       94.68       86.28      3.80 o 
  -8   9   9      109.81      118.23      4.33 o 
  -7   9   9      703.29      717.83     15.42 o 
  -6   9   9       48.01       49.36      4.01 o 
  -5   9   9       37.13       42.35      2.83 o 
  -4   9   9      377.02      373.47      8.89 o 
  -3   9   9       45.78       46.28      3.31 o 
  -2   9   9        0.99        1.20      0.97 o 
  -1   9   9      742.48      738.61     11.37 o 
   0   9   9      747.64      737.62     12.42 o 
   1   9   9       10.34       11.00      1.29 o 
   2   9   9      143.47      133.97      3.91 o 
   3   9   9       86.94       82.66      3.03 o 
   4   9   9       46.32       44.37      2.43 o 
   5   9   9       78.13       82.76      3.61 o 
   6   9   9      199.08      200.35      5.47 o 
   7   9   9        5.56        5.55      1.43 o 
   8   9   9        9.19       12.27      2.49 o 
   9   9   9        1.60        4.66      1.97 o 
  10   9   9        9.89       10.31      2.52 o 
  11   9   9       25.99       21.73      4.07 o 
 -12  10   9       81.89       82.74      6.12 o 
 -11  10   9      151.51      150.69      6.19 o 
 -10  10   9       11.41        9.17      2.03 o 
  -9  10   9       64.69       63.63      3.41 o 
  -8  10   9        1.45        2.60      1.62 o 
  -7  10   9      141.64      145.63      4.99 o 
  -6  10   9       47.42       52.29      5.52 o 
  -5  10   9       49.20       50.76      3.23 o 
  -4  10   9      173.43      169.98      5.21 o 
  -3  10   9      210.84      202.39      5.79 o 
  -2  10   9      529.90      517.44     10.26 o 
  -1  10   9      100.08       96.50      4.51 o 
   0  10   9      463.60      464.63      8.49 o 
   1  10   9       12.36       11.34      1.32 o 
   2  10   9        4.00        4.71      1.15 o 
   3  10   9       38.98       39.32      2.27 o 
   4  10   9      166.41      157.70      4.53 o 
   5  10   9        0.32       -0.25      1.20 o 
   6  10   9      103.02       98.66      5.28 o 
   7  10   9       17.08       19.55      2.32 o 
   8  10   9       17.52       19.61      2.68 o 
   9  10   9       63.39       77.73      6.84 o 
  10  10   9      121.59      117.87      7.54 o 
 -12  11   9        0.21        3.19      3.87 o 
 -11  11   9        3.20        0.45      1.79 o 
 -10  11   9       35.27       40.96      4.26 o 
  -9  11   9       17.12       17.68      2.53 o 
  -8  11   9       52.62       54.01      3.54 o 
  -7  11   9       17.18       18.97      2.23 o 
  -6  11   9       13.61       13.94      1.91 o 
  -5  11   9       31.86       31.85      2.46 o 
  -4  11   9        1.59        3.03      1.31 o 
  -3  11   9        0.88        2.77      1.25 o 
  -2  11   9        6.11        4.04      1.38 o 
  -1  11   9      360.29      351.56      7.29 o 
   0  11   9      709.14      721.01     12.33 o 
   1  11   9      104.68      109.25      3.57 o 
   2  11   9        0.34        0.94      1.09 o 
   3  11   9       31.85       35.61      2.23 o 
   4  11   9        0.25       -0.93      1.16 o 
   5  11   9      184.37      180.51      6.43 o 
   6  11   9       19.11       25.71      2.21 o 
   7  11   9      128.57      125.25      5.53 o 
   8  11   9      104.29      111.95      5.34 o 
   9  11   9        5.02        4.53      2.09 o 
  10  11   9       10.86       13.32      3.52 o 
 -10  12   9        7.35        5.79      2.44 o 
  -9  12   9       37.18       38.47      4.05 o 
  -8  12   9        1.68        1.73      1.94 o 
  -7  12   9        4.63        6.80      1.69 o 
  -6  12   9      180.18      190.06      6.01 o 
  -5  12   9      123.23      124.14      4.85 o 
  -4  12   9        0.16        0.58      1.25 o 
  -3  12   9      122.83      118.64      4.37 o 
  -2  12   9        9.55       10.55      1.75 o 
  -1  12   9      568.14      559.00     11.17 o 
   0  12   9       68.86       70.95      2.68 o 
   1  12   9       19.25       18.33      1.72 o 
   2  12   9        1.88        1.27      1.08 o 
   3  12   9      118.31      106.41      3.64 o 
   4  12   9      292.12      288.63      7.69 o 
   5  12   9       12.67       14.59      2.03 o 
   6  12   9      398.34      390.65      8.83 o 
   7  12   9       43.70       39.63      3.43 o 
   8  12   9        0.62       -1.75      2.21 o 
   9  12   9       16.34       18.58      4.76 o 
 -10  13   9       39.69       35.61      5.77 o 
  -9  13   9       28.72       21.87      4.64 o 
  -8  13   9        3.55        4.29      1.81 o 
  -7  13   9      198.97      213.79      6.63 o 
  -6  13   9      320.63      330.75      8.75 o 
  -5  13   9      101.58      101.79      4.21 o 
  -4  13   9      359.32      380.56      9.49 o 
  -3  13   9       76.56       78.17      3.63 o 
  -2  13   9        1.04        1.68      1.21 o 
  -1  13   9       91.39       95.88      4.00 o 
   0  13   9      158.45      159.82      4.57 o 
   1  13   9        9.95        9.66      1.56 o 
   2  13   9      277.36      269.88      6.49 o 
   3  13   9       37.77       42.99      2.82 o 
   4  13   9        0.12        1.33      1.68 o 
   5  13   9       41.64       39.05      4.62 o 
   6  13   9       95.30      105.44      5.40 o 
   7  13   9       16.54       11.44      3.20 o 
   8  13   9       16.06       14.86      3.51 o 
   9  13   9        5.53        8.17      3.11 o 
  -9  14   9        0.14       -0.45      2.97 o 
  -8  14   9        7.93        7.66      2.64 o 
  -7  14   9       44.80       50.27      4.48 o 
  -6  14   9       89.95      103.86      6.29 o 
  -5  14   9       53.08       49.51      4.81 o 
  -4  14   9       37.35       38.49      2.82 o 
  -3  14   9       12.46       10.31      1.88 o 
  -2  14   9       49.27       45.00      2.61 o 
  -1  14   9      205.12      215.10      6.49 o 
   0  14   9       62.95       56.77      3.30 o 
   1  14   9      301.55      297.41      8.15 o 
   2  14   9        0.02        1.30      1.43 o 
   3  14   9      141.34      123.75      5.67 o 
   4  14   9        6.43        3.95      2.17 o 
   5  14   9        3.83        3.87      2.17 o 
   6  14   9       46.52       42.36      4.66 o 
   7  14   9        5.95        8.77      3.16 o 
   8  14   9        0.00        3.09      2.63 o 
  -9  15   9       26.88       23.94      3.69 o 
  -8  15   9        6.08        5.41      2.41 o 
  -7  15   9        0.30       -2.50      1.85 o 
  -6  15   9        6.55        6.94      2.42 o 
  -5  15   9        0.49        1.06      1.66 o 
  -4  15   9       11.70       14.16      2.59 o 
  -3  15   9        7.57        4.57      1.91 o 
  -2  15   9       12.36        8.52      3.48 o 
  -1  15   9       94.86       93.25      4.92 o 
   0  15   9      306.40      322.82     11.36 o 
   1  15   9       30.56       32.02      3.31 o 
   2  15   9       13.51       13.74      2.63 o 
   3  15   9        0.79        1.36      1.82 o 
   4  15   9       39.95       41.16      3.84 o 
   5  15   9       57.98       66.73      4.54 o 
   6  15   9       24.08       19.65      3.75 o 
   7  15   9       54.11       56.27      5.57 o 
   8  15   9       15.81       15.92      3.74 o 
  -9  16   9       19.77       26.38      5.84 o 
  -8  16   9        4.01        6.56      2.57 o 
  -7  16   9      226.70      224.81     14.90 o 
  -6  16   9      117.06      128.27      7.18 o 
  -5  16   9       43.91       40.63      4.32 o 
  -4  16   9        3.61        6.54      3.34 o 
  -3  16   9       30.55       26.30      4.48 o 
  -2  16   9        6.36        7.84      3.01 o 
  -1  16   9        1.68       -1.33      1.73 o 
   0  16   9      102.53       97.40      5.12 o 
   1  16   9       59.94       59.92      4.23 o 
   2  16   9       17.04       16.12      3.37 o 
   3  16   9       29.80       28.27      3.35 o 
   4  16   9       72.88       75.88      7.02 o 
   5  16   9        4.24        3.48      2.73 o 
   6  16   9        1.13        4.57      2.67 o 
   7  16   9       19.75       14.67      3.63 o 
  -8  17   9       18.40       18.13      5.32 o 
  -7  17   9       37.10       29.74      4.32 o 
  -6  17   9        1.23        0.27      2.53 o 
  -5  17   9       18.61       13.20      4.85 o 
  -4  17   9       44.52       51.94      4.84 o 
  -3  17   9      123.35      119.24     10.32 o 
  -2  17   9       16.04       13.10      4.87 o 
  -1  17   9       33.45       37.68      3.69 o 
   0  17   9        0.48        0.22      1.93 o 
   1  17   9        8.28        7.57      2.93 o 
   2  17   9       20.53       24.13      6.02 o 
   3  17   9       99.64      102.45      6.70 o 
   4  17   9       24.60       31.41      4.41 o 
   5  17   9       71.49       62.69      8.16 o 
   6  17   9       32.35       17.93      5.29 o 
  -7  18   9        0.26        7.97      3.94 o 
  -6  18   9       15.53       15.48      5.39 o 
  -5  18   9       21.85       18.92      4.29 o 
  -4  18   9        2.80        3.60      3.87 o 
  -3  18   9        0.01       -1.32      3.23 o 
  -2  18   9        3.79        8.93      4.00 o 
  -1  18   9        9.90       10.38      3.16 o 
   0  18   9        3.25        0.89      2.76 o 
   1  18   9        2.27        3.63      2.74 o 
   2  18   9        6.18        1.64      2.48 o 
   3  18   9       20.01       14.32      3.41 o 
   4  18   9        9.26        5.81      2.91 o 
   5  18   9       16.49       12.26      4.90 o 
  -6  19   9        5.11        0.87      3.74 o 
  -5  19   9       58.44       66.15      8.64 o 
  -4  19   9       10.43       15.03      5.32 o 
  -3  19   9        9.10        2.16      3.94 o 
  -2  19   9        5.78        4.87      4.00 o 
  -1  19   9       36.00       17.71      5.45 o 
   0  19   9       16.84       11.50      3.40 o 
   1  19   9        1.02        2.17      2.59 o 
   2  19   9       44.44       44.43      5.10 o 
   3  19   9        1.43       -0.45      2.32 o 
   4  19   9        4.30        5.04      3.11 o 
  -4  20   9       29.20       23.13      6.39 o 
  -3  20   9       32.34       31.06      6.77 o 
  -2  20   9       51.73       59.15      8.39 o 
  -1  20   9        0.00        1.19      4.06 o 
   0  20   9       71.20       75.96      9.10 o 
   1  20   9       48.40       59.54      8.22 o 
   2  20   9        6.45        3.91      2.98 o 
 -13   0  10      551.02      597.62     19.91 o 
 -12   0  10       27.99       26.10      3.63 o 
 -11   0  10       15.10       14.77      2.91 o 
 -10   0  10       60.17       69.64      4.93 o 
  -9   0  10      177.33      192.46      8.24 o 
  -8   0  10       75.45       85.04      7.68 o 
  -7   0  10      546.22      568.87     17.18 o 
  -6   0  10      179.84      193.37      9.75 o 
  -5   0  10       16.25       19.08      2.42 o 
  -4   0  10      358.26      335.82      9.23 o 
  -3   0  10     1072.03      947.50     22.11 o 
  -2   0  10       15.32       10.98      1.40 o 
  -1   0  10     1037.51      975.19     18.88 o 
   0   0  10      191.46      184.82      5.02 o 
   1   0  10      192.22      185.17      5.12 o 
   2   0  10        6.46        4.98      1.35 o 
   3   0  10       41.69       42.24      3.31 o 
   4   0  10      597.30      578.93     30.17 o 
   5   0  10       23.43       29.15      3.06 o 
   6   0  10       30.35       30.52      4.24 o 
   7   0  10       23.45       22.46      2.58 o 
   8   0  10      105.35      119.92      4.67 o 
   9   0  10        9.51       16.64      2.21 o 
  10   0  10        0.11        0.42      2.13 o 
  11   0  10        0.28       -4.03      3.48 o 
 -13   1  10        2.00        5.70      2.91 o 
 -12   1  10       41.08       38.96      3.01 o 
 -11   1  10       73.82       72.28      5.24 o 
 -10   1  10        2.90        4.46      1.38 o 
  -9   1  10      285.06      291.34      9.13 o 
  -8   1  10      452.28      472.82     10.67 o 
  -7   1  10       16.38       15.81      1.84 o 
  -6   1  10      306.34      307.21      6.59 o 
  -5   1  10      203.35      205.15      4.87 o 
  -4   1  10       55.48       45.69      1.73 o 
  -3   1  10        5.15       10.65      1.18 o 
  -2   1  10       52.27       28.28      1.32 o 
  -1   1  10        5.26        2.49      0.63 o 
   0   1  10      126.74      122.61      2.62 o 
   1   1  10      248.24      243.44      4.65 o 
   2   1  10        6.43        4.47      1.37 o 
   3   1  10      389.58      370.21      8.38 o 
   4   1  10       23.74       24.52      2.33 o 
   5   1  10      118.41      120.20      4.10 o 
   6   1  10      171.78      164.65      4.57 o 
   7   1  10      109.58      116.79      3.59 o 
   8   1  10       22.26       21.97      1.76 o 
   9   1  10        0.17        0.95      1.02 o 
  10   1  10       10.60        6.90      1.85 o 
  11   1  10        0.41       -2.38      2.54 o 
 -13   2  10       18.12       19.36      1.60 o 
 -12   2  10        0.01        0.70      0.83 o 
 -11   2  10       18.57       16.76      1.36 o 
 -10   2  10        5.31        6.88      1.36 o 
  -9   2  10       11.64       10.59      2.39 o 
  -8   2  10       52.23       59.23      2.97 o 
  -7   2  10        0.79        0.65      0.84 o 
  -6   2  10        9.74       11.47      1.31 o 
  -5   2  10       25.99       25.39      1.54 o 
  -4   2  10        2.49        2.36      0.87 o 
  -3   2  10      166.96      134.87      3.10 o 
  -2   2  10       67.79       66.86      2.07 o 
  -1   2  10       41.61       30.54      1.31 o 
   0   2  10       11.64        8.46      0.86 o 
   1   2  10        8.18        8.39      1.15 o 
   2   2  10        7.90        6.39      0.99 o 
   3   2  10      302.11      297.31      7.10 o 
   4   2  10      289.49      261.86      6.61 o 
   5   2  10      154.12      149.71      7.37 o 
   6   2  10       46.72       48.00      2.49 o 
   7   2  10        5.05        4.95      1.21 o 
   8   2  10        2.10        1.23      1.03 o 
   9   2  10        0.12        0.32      1.07 o 
  10   2  10       24.23       22.92      2.38 o 
  11   2  10        9.92        7.99      3.32 o 
 -13   3  10       13.74       11.53      1.51 o 
 -12   3  10       21.10       21.28      1.78 o 
 -11   3  10       65.97       70.80      2.70 o 
 -10   3  10       19.00       19.82      1.47 o 
  -9   3  10      362.15      380.77      7.65 o 
  -8   3  10      115.47      120.35      3.01 o 
  -7   3  10        7.36        5.02      0.69 o 
  -6   3  10        8.77        9.71      1.24 o 
  -5   3  10      701.42      644.50     13.00 o 
  -4   3  10       94.08       95.70      3.52 o 
  -3   3  10       13.52       21.56      1.63 o 
  -2   3  10        0.20        2.88      0.73 o 
  -1   3  10       35.81       28.07      1.26 o 
   0   3  10       70.78       63.00      1.91 o 
   1   3  10      438.42      427.22      7.11 o 
   2   3  10      253.17      255.41      4.83 o 
   3   3  10      239.14      225.80      5.86 o 
   4   3  10       89.55       93.08      3.46 o 
   5   3  10      148.60      156.48      4.80 o 
   6   3  10      382.76      392.69      8.29 o 
   7   3  10      254.53      267.68      5.55 o 
   8   3  10       94.67       99.24      3.19 o 
   9   3  10        3.32        3.76      1.28 o 
  10   3  10       76.81       76.99      4.19 o 
  11   3  10        4.61        7.81      4.77 o 
 -13   4  10       85.87       96.47      3.93 o 
 -12   4  10       70.37       71.87      2.92 o 
 -11   4  10        6.53        5.05      1.60 o 
 -10   4  10      251.49      264.38      8.15 o 
  -9   4  10      155.77      165.18      4.23 o 
  -8   4  10        0.86        0.44      0.97 o 
  -7   4  10       89.74       84.15      3.01 o 
  -6   4  10      233.64      225.31      6.13 o 
  -5   4  10        3.10        2.16      0.94 o 
  -4   4  10      349.83      349.15      7.31 o 
  -3   4  10      798.78      779.14     12.97 o 
  -2   4  10       82.71       74.67      2.16 o 
  -1   4  10      201.89      187.74      3.89 o 
   0   4  10      271.38      261.80      4.87 o 
   1   4  10        5.46        8.01      0.97 o 
   2   4  10       88.20       84.94      2.64 o 
   3   4  10       66.91       60.45      2.76 o 
   4   4  10       36.04       37.15      2.30 o 
   5   4  10        0.13        0.03      1.05 o 
   6   4  10        4.98        4.96      1.16 o 
   7   4  10       23.88       22.21      1.71 o 
   8   4  10      181.98      192.29      4.96 o 
   9   4  10       75.16       83.06      4.03 o 
  10   4  10        6.45        4.58      1.96 o 
  11   4  10       55.57       49.77      7.81 o 
 -13   5  10        2.60        3.04      1.92 o 
 -12   5  10       20.40       20.25      2.39 o 
 -11   5  10       64.71       66.74      3.81 o 
 -10   5  10        5.93        5.76      1.16 o 
  -9   5  10       21.13       19.89      2.19 o 
  -8   5  10       17.53       16.40      1.67 o 
  -7   5  10       95.97       89.86      3.69 o 
  -6   5  10       19.90       26.08      1.88 o 
  -5   5  10        7.76        8.72      1.26 o 
  -4   5  10       76.60       76.02      2.76 o 
  -3   5  10       81.49       71.10      2.79 o 
  -2   5  10       82.17       71.84      1.98 o 
  -1   5  10       20.96       17.86      1.18 o 
   0   5  10        0.01        1.05      0.60 o 
   1   5  10       37.96       35.56      1.78 o 
   2   5  10       17.87       20.70      1.72 o 
   3   5  10        0.98        1.20      0.85 o 
   4   5  10      516.05      510.97     10.97 o 
   5   5  10      111.02      109.38      3.91 o 
   6   5  10       34.33       33.30      2.56 o 
   7   5  10       25.42       25.28      1.94 o 
   8   5  10       18.73       19.99      1.88 o 
   9   5  10        6.59        5.06      1.63 o 
  10   5  10        0.13       -0.86      1.60 o 
  11   5  10       19.06       21.13      5.93 o 
 -13   6  10        0.23       -1.02      1.48 o 
 -12   6  10        1.36        2.55      1.12 o 
 -11   6  10       10.64       12.16      2.14 o 
 -10   6  10        5.37        4.05      1.45 o 
  -9   6  10       13.31       11.14      1.63 o 
  -8   6  10        1.40        2.71      1.33 o 
  -7   6  10      154.74      151.00      4.95 o 
  -6   6  10        1.78        1.31      0.99 o 
  -5   6  10       46.24       42.82      2.20 o 
  -4   6  10        5.44        3.26      1.01 o 
  -3   6  10        4.21        3.26      0.71 o 
  -2   6  10        0.04        0.05      0.67 o 
  -1   6  10      105.09      102.33      2.59 o 
   0   6  10      219.05      202.37      4.42 o 
   1   6  10       56.59       56.79      2.17 o 
   2   6  10      286.22      267.38      6.79 o 
   3   6  10      107.55       99.94      3.42 o 
   4   6  10       23.45       24.74      2.29 o 
   5   6  10        2.35        1.49      0.98 o 
   6   6  10       81.52       77.65      3.56 o 
   7   6  10       10.09       11.78      1.53 o 
   8   6  10       71.17       71.27      3.02 o 
   9   6  10       53.00       56.40      3.43 o 
  10   6  10       11.07       13.05      2.75 o 
  11   6  10       11.55        6.42      4.58 o 
 -13   7  10        0.56        1.09      2.70 o 
 -12   7  10       19.78       17.40      2.30 o 
 -11   7  10       54.77       55.31      3.38 o 
 -10   7  10        0.11        1.35      1.31 o 
  -9   7  10       28.84       24.45      2.05 o 
  -8   7  10      144.40      144.01      5.02 o 
  -7   7  10       55.51       53.90      2.96 o 
  -6   7  10      113.36      111.50      3.63 o 
  -5   7  10      226.40      223.10      6.16 o 
  -4   7  10      146.48      141.24      4.55 o 
  -3   7  10       86.83       92.28      3.93 o 
  -2   7  10      164.57      167.19      3.97 o 
  -1   7  10        0.25        0.01      0.78 o 
   0   7  10      290.16      274.29      5.74 o 
   1   7  10      590.64      588.19     10.00 o 
   2   7  10      178.97      169.79      4.03 o 
   3   7  10        6.67        7.09      1.20 o 
   4   7  10      167.31      149.65      4.21 o 
   5   7  10        3.57        2.93      1.01 o 
   6   7  10       64.89       62.83      2.87 o 
   7   7  10      144.41      141.59      4.10 o 
   8   7  10      103.30      109.79      5.20 o 
   9   7  10       10.11       11.61      2.35 o 
  10   7  10        8.55        9.74      2.84 o 
 -12   8  10        0.41        0.51      1.72 o 
 -11   8  10       60.56       72.38      3.85 o 
 -10   8  10       40.14       44.23      2.66 o 
  -9   8  10      244.15      245.86      7.18 o 
  -8   8  10        0.30       -0.04      1.32 o 
  -7   8  10      125.65      124.40      4.99 o 
  -6   8  10       18.47       16.68      1.91 o 
  -5   8  10       54.59       59.26      2.99 o 
  -4   8  10      254.35      261.62      6.90 o 
  -3   8  10      193.35      199.27      5.53 o 
  -2   8  10      241.79      241.25      5.76 o 
  -1   8  10       63.66       70.22      2.77 o 
   0   8  10       44.77       40.37      2.22 o 
   1   8  10        0.44        0.07      0.96 o 
   2   8  10       13.60       12.60      1.40 o 
   3   8  10       46.97       46.69      2.47 o 
   4   8  10        4.91        4.89      1.47 o 
   5   8  10       64.55       67.40      3.44 o 
   6   8  10       20.95       22.03      2.32 o 
   7   8  10      178.52      189.82      9.39 o 
   8   8  10      139.08      152.88      6.42 o 
   9   8  10        2.48        1.81      2.53 o 
  10   8  10       23.17       28.66      7.22 o 
 -12   9  10       20.10       13.63      6.53 o 
 -11   9  10       13.59        9.69      5.95 o 
 -10   9  10        0.03       -0.15      1.86 o 
  -9   9  10        0.04        1.51      1.71 o 
  -8   9  10        9.93       11.67      2.22 o 
  -7   9  10       99.58      103.47      4.15 o 
  -6   9  10       48.84       49.28      2.90 o 
  -5   9  10       24.15       29.91      2.33 o 
  -4   9  10       66.20       75.81      3.37 o 
  -3   9  10        2.42        1.17      1.14 o 
  -2   9  10       17.57       15.62      1.57 o 
  -1   9  10       90.06       88.33      2.84 o 
   0   9  10        8.73        7.70      1.22 o 
   1   9  10        2.04       -0.29      0.86 o 
   2   9  10       82.98       92.55      3.50 o 
   3   9  10       82.56       77.70      3.13 o 
   4   9  10       25.65       31.67      2.96 o 
   5   9  10      105.42      100.73      4.12 o 
   6   9  10       48.29       45.63      3.23 o 
   7   9  10       76.02       82.25      4.02 o 
   8   9  10       33.60       35.27      6.72 o 
   9   9  10       34.99       37.53      3.71 o 
  10   9  10       41.17       47.41      6.19 o 
 -12  10  10       24.27       26.35      6.32 o 
 -11  10  10      144.51      168.21      8.57 o 
 -10  10  10       14.24       10.26      2.68 o 
  -9  10  10        5.98        4.67      1.91 o 
  -8  10  10       65.24       65.56      4.11 o 
  -7  10  10       39.70       34.40      2.65 o 
  -6  10  10       21.83       18.68      2.09 o 
  -5  10  10       62.44       66.07      3.35 o 
  -4  10  10      279.58      277.25      7.40 o 
  -3  10  10       31.76       25.97      2.22 o 
  -2  10  10       75.17       71.66      2.94 o 
  -1  10  10      260.20      255.99      5.10 o 
   0  10  10      110.38      119.14      3.70 o 
   1  10  10      264.11      259.11      5.69 o 
   2  10  10       68.15       68.12      2.99 o 
   3  10  10        6.30        7.20      1.72 o 
   4  10  10        0.01        0.55      1.22 o 
   5  10  10       60.90       61.18      4.54 o 
   6  10  10       77.97       76.53      3.52 o 
   7  10  10       40.50       45.50      3.57 o 
   8  10  10      105.09       89.55      6.64 o 
   9  10  10       36.94       42.39      4.97 o 
  10  10  10        2.45        2.12      4.37 o 
 -11  11  10      286.47      274.84     16.90 o 
 -10  11  10        6.47        8.70      2.80 o 
  -9  11  10      190.81      188.51      8.71 o 
  -8  11  10       62.56       61.27      4.06 o 
  -7  11  10       27.86       23.36      2.39 o 
  -6  11  10       73.37       68.65      3.56 o 
  -5  11  10      264.41      271.80      7.49 o 
  -4  11  10       23.74       25.99      2.74 o 
  -3  11  10      175.75      174.98      5.51 o 
  -2  11  10      105.84      105.94      3.65 o 
  -1  11  10       18.76       19.00      1.60 o 
   0  11  10        3.27        4.14      1.42 o 
   1  11  10      422.08      411.86      8.00 o 
   2  11  10       48.52       48.67      2.61 o 
   3  11  10       93.32       88.11      3.39 o 
   4  11  10       42.89       40.22      3.22 o 
   5  11  10        1.25        2.92      1.81 o 
   6  11  10       12.97       12.50      2.08 o 
   7  11  10        6.47        4.50      2.17 o 
   8  11  10      106.34      127.92      5.91 o 
   9  11  10        6.09        3.30      2.71 o 
 -11  12  10        0.02        1.26      3.81 o 
 -10  12  10       94.22       94.15      6.38 o 
  -9  12  10       91.50       90.57      6.04 o 
  -8  12  10        6.78        2.30      1.69 o 
  -7  12  10       85.70       85.78      4.76 o 
  -6  12  10       49.05       55.78      3.38 o 
  -5  12  10      316.70      331.34      8.73 o 
  -4  12  10       84.88       83.11      3.78 o 
  -3  12  10       21.99       19.98      2.68 o 
  -2  12  10        0.04       -1.02      1.10 o 
  -1  12  10       23.21       20.79      3.19 o 
   0  12  10       59.40       58.47      3.84 o 
   1  12  10        0.82        0.27      1.42 o 
   2  12  10       83.70       74.84      5.57 o 
   3  12  10       19.27       21.83      2.25 o 
   4  12  10       12.00       14.85      2.06 o 
   5  12  10       22.71       25.44      2.52 o 
   6  12  10       11.22       11.45      2.02 o 
   7  12  10        3.29        3.09      2.29 o 
   8  12  10        4.41        6.09      3.39 o 
   9  12  10        0.43        1.41      2.47 o 
  -9  13  10        3.25        4.74      4.19 o 
  -8  13  10       18.61       24.10      2.90 o 
  -7  13  10        0.72        1.52      1.66 o 
  -6  13  10       21.40       21.98      2.39 o 
  -5  13  10        5.61        6.19      1.81 o 
  -4  13  10        2.35        1.68      1.49 o 
  -3  13  10       11.53       11.63      1.92 o 
  -2  13  10        4.97        5.07      1.64 o 
  -1  13  10       60.20       59.52      3.39 o 
   0  13  10       14.80       14.10      1.81 o 
   1  13  10      452.96      456.08      9.67 o 
   2  13  10      250.05      269.28      6.67 o 
   3  13  10        4.32        6.45      1.74 o 
   4  13  10        4.84        4.03      2.10 o 
   5  13  10        8.25       12.01      3.10 o 
   6  13  10       10.57       18.84      2.90 o 
   7  13  10        0.35        5.21      2.71 o 
   8  13  10       23.06       27.62      4.33 o 
  -8  14  10        0.32       -0.42      2.69 o 
  -7  14  10       11.62       10.06      2.73 o 
  -6  14  10       37.99       42.97      7.60 o 
  -5  14  10       86.56       94.00      5.92 o 
  -4  14  10       91.88       92.93      4.20 o 
  -3  14  10      112.45      110.24      5.39 o 
  -2  14  10        1.13        1.42      1.69 o 
  -1  14  10      224.46      221.19      6.78 o 
   0  14  10        2.99        3.32      1.73 o 
   1  14  10      274.44      263.59      8.93 o 
   2  14  10      162.27      150.08      5.51 o 
   3  14  10       88.22       86.82      5.01 o 
   4  14  10        2.38        0.76      2.23 o 
   5  14  10      105.78      104.98      5.50 o 
   6  14  10      124.99      125.48      6.14 o 
   7  14  10        0.04        1.03      2.51 o 
  -8  15  10       53.26       64.81      5.46 o 
  -7  15  10       31.05       30.17      4.04 o 
  -6  15  10        0.33       -1.47      1.71 o 
  -5  15  10      206.56      230.06     10.05 o 
  -4  15  10       74.23       75.23      5.51 o 
  -3  15  10       37.73       41.98      4.39 o 
  -2  15  10      156.22      163.01      6.72 o 
  -1  15  10       29.31       36.03      3.74 o 
   0  15  10        0.05       -0.52      1.82 o 
   1  15  10        1.34        0.24      1.82 o 
   2  15  10       37.28       37.29      3.64 o 
   3  15  10        0.19       -0.18      2.06 o 
   4  15  10      123.26      121.06     18.48 o 
   5  15  10       56.47       64.48      4.61 o 
   6  15  10       21.75       14.62      3.46 o 
   7  15  10       45.03       40.80      6.05 o 
  -8  16  10        5.03        3.26      3.84 o 
  -7  16  10        0.01        3.13      2.62 o 
  -6  16  10        6.46        5.96      3.76 o 
  -5  16  10        2.40        5.27      2.52 o 
  -4  16  10       47.09       52.80      4.93 o 
  -3  16  10       27.73       31.21      4.93 o 
  -2  16  10        9.24        5.10      3.87 o 
  -1  16  10        0.31        1.32      2.48 o 
   0  16  10       97.03      105.44      5.55 o 
   1  16  10       32.59       32.83      3.53 o 
   2  16  10       15.70        6.67      2.94 o 
   3  16  10       42.54       44.39      4.93 o 
   4  16  10        4.88        8.28      3.01 o 
   5  16  10        2.59       -0.47      2.03 o 
   6  16  10        6.57        5.45      2.99 o 
  -7  17  10        0.07        4.35      4.00 o 
  -6  17  10        5.02        8.58      4.35 o 
  -5  17  10       57.66       60.68      5.49 o 
  -4  17  10        0.38        0.46      2.36 o 
  -3  17  10       35.91       27.55      6.26 o 
  -2  17  10       36.14       39.35      6.81 o 
  -1  17  10        2.78        3.41      2.43 o 
   0  17  10        0.15        2.00      2.43 o 
   1  17  10       14.15       12.44      3.38 o 
   2  17  10       56.40       54.17     12.51 o 
   3  17  10        0.04        3.67      2.86 o 
   4  17  10        4.41        3.68      2.81 o 
   5  17  10        0.34        0.50      3.77 o 
  -6  18  10       16.26       25.80      6.10 o 
  -5  18  10      107.22      106.79     10.26 o 
  -4  18  10       75.47       87.15      9.77 o 
  -3  18  10       36.90       40.22      7.13 o 
  -2  18  10        0.23        3.19      3.94 o 
  -1  18  10       35.29       38.58      7.03 o 
   0  18  10       67.20       59.09      5.63 o 
   1  18  10       50.67       43.74      5.04 o 
   2  18  10      303.34      293.06     17.90 o 
   3  18  10       82.01       62.85      7.72 o 
   4  18  10        0.40        0.08      2.53 o 
  -4  19  10        0.62        0.71      3.77 o 
  -3  19  10        9.01        5.64      4.42 o 
  -2  19  10       41.82       56.54      8.19 o 
  -1  19  10       27.78       29.61      6.42 o 
   0  19  10       11.37        9.65      4.40 o 
   1  19  10       29.35       23.27      4.60 o 
   2  19  10        1.27        5.66      3.25 o 
 -13   1  11        0.32       -1.39      2.71 o 
 -12   1  11        0.39        1.30      1.55 o 
 -11   1  11        1.86       -0.15      1.34 o 
 -10   1  11      116.96      134.08      5.85 o 
  -9   1  11       11.62       13.37      2.10 o 
  -8   1  11      142.44      164.28      5.21 o 
  -7   1  11      522.40      558.73     13.51 o 
  -6   1  11       63.30       64.73      2.69 o 
  -5   1  11        6.60        5.61      1.22 o 
  -4   1  11      255.85      240.42      5.24 o 
  -3   1  11      258.07      258.44      5.51 o 
  -2   1  11        4.70        3.83      0.80 o 
  -1   1  11        4.64       14.25      1.30 o 
   0   1  11       46.59       55.67      2.03 o 
   1   1  11        1.09        0.16      0.76 o 
   2   1  11       96.31       91.14      2.85 o 
   3   1  11      290.62      287.88      7.17 o 
   4   1  11       11.23       14.61      1.71 o 
   5   1  11        2.96        0.51      1.10 o 
   6   1  11        6.63        4.62      1.29 o 
   7   1  11        6.67        6.49      1.35 o 
   8   1  11       62.72       59.55      2.64 o 
   9   1  11       56.84       64.20      4.41 o 
  10   1  11        3.64        0.48      2.82 o 
 -13   2  11      134.76      148.98      8.95 o 
 -12   2  11      118.16      118.84      5.01 o 
 -11   2  11      159.73      176.06      5.95 o 
 -10   2  11        9.07        7.21      1.63 o 
  -9   2  11       75.66       75.01      3.56 o 
  -8   2  11      126.66      127.48      4.46 o 
  -7   2  11      104.76      103.91      4.26 o 
  -6   2  11       24.07       21.48      2.75 o 
  -5   2  11      377.44      367.09      7.05 o 
  -4   2  11       40.64       38.44      1.95 o 
  -3   2  11        0.70        0.03      1.09 o 
  -2   2  11      317.45      307.37      5.60 o 
  -1   2  11      468.39      442.77      7.40 o 
   0   2  11       21.71       19.56      1.47 o 
   1   2  11      255.04      254.29      4.95 o 
   2   2  11      111.61      110.72      3.18 o 
   3   2  11       19.34       20.80      1.89 o 
   4   2  11       10.95       10.28      1.54 o 
   5   2  11       41.03       45.80      2.92 o 
   6   2  11        9.11        5.64      1.34 o 
   7   2  11        1.96        3.13      1.15 o 
   8   2  11        2.81        4.54      1.25 o 
   9   2  11       27.48       26.49      2.59 o 
  10   2  11       86.29      106.91      6.04 o 
 -13   3  11      159.08      182.37     12.43 o 
 -12   3  11        5.04        6.50      2.44 o 
 -11   3  11      131.47      147.40      5.37 o 
 -10   3  11       29.13       34.49      2.67 o 
  -9   3  11       43.52       44.22      2.83 o 
  -8   3  11        0.84       -0.10      2.05 o 
  -7   3  11       73.31       76.24      4.67 o 
  -6   3  11      306.56      323.97      8.10 o 
  -5   3  11        4.10        2.36      0.99 o 
  -4   3  11      101.02       92.79      5.92 o 
  -3   3  11      128.04      125.86      3.80 o 
  -2   3  11        4.36        3.82      0.88 o 
  -1   3  11      136.54      123.20      3.05 o 
   0   3  11        7.36        6.37      0.96 o 
   1   3  11        0.90        0.65      0.67 o 
   2   3  11        0.32        0.80      1.15 o 
   3   3  11      134.78      127.87      4.20 o 
   4   3  11      238.42      238.72      6.42 o 
   5   3  11       33.70       33.30      3.08 o 
   6   3  11      200.97      189.57      5.19 o 
   7   3  11       14.99       14.14      1.54 o 
   8   3  11        0.05       -1.68      1.07 o 
   9   3  11       14.86       15.00      1.90 o 
  10   3  11       38.58       44.85      5.19 o 
 -13   4  11       36.58       44.39      5.46 o 
 -12   4  11       46.89       46.42      3.37 o 
 -11   4  11       18.78       20.74      2.38 o 
 -10   4  11       44.42       55.98      4.89 o 
  -9   4  11        2.42        0.30      1.51 o 
  -8   4  11       19.49       18.66      2.09 o 
  -7   4  11      111.65      118.44      4.37 o 
  -6   4  11        2.87        4.90      1.49 o 
  -5   4  11      183.59      184.94      4.84 o 
  -4   4  11       42.63       43.50      2.19 o 
  -3   4  11        0.43        2.10      1.05 o 
  -2   4  11      244.76      220.88      4.43 o 
  -1   4  11        0.33       -0.27      0.63 o 
   0   4  11      304.34      286.24      5.35 o 
   1   4  11      173.36      172.38      3.82 o 
   2   4  11        0.29        0.74      0.80 o 
   3   4  11       46.34       39.99      2.47 o 
   4   4  11       66.51       59.83      2.94 o 
   5   4  11      236.80      227.50      6.36 o 
   6   4  11        6.96        3.41      1.19 o 
   7   4  11       83.51       87.29      3.28 o 
   8   4  11       51.96       47.62      2.86 o 
   9   4  11        0.18        0.10      1.63 o 
  10   4  11       17.09        8.22      3.43 o 
 -12   5  11       23.82       24.59      1.81 o 
 -11   5  11       20.98       15.16      2.63 o 
 -10   5  11       33.90       35.75      2.10 o 
  -9   5  11      167.51      169.67      4.80 o 
  -8   5  11        5.70        4.60      1.46 o 
  -7   5  11      598.03      608.08     15.14 o 
  -6   5  11      213.16      219.47      5.54 o 
  -5   5  11        0.39        1.22      0.99 o 
  -4   5  11      145.22      130.29      3.86 o 
  -3   5  11      370.16      354.82      6.96 o 
  -2   5  11        7.97        7.31      1.03 o 
  -1   5  11      209.63      212.93      4.33 o 
   0   5  11       87.53       91.33      2.87 o 
   1   5  11       41.18       36.41      2.02 o 
   2   5  11      173.18      168.94      4.46 o 
   3   5  11      542.07      533.21     11.48 o 
   4   5  11       79.35       74.76      3.80 o 
   5   5  11      200.54      199.93      5.83 o 
   6   5  11       38.49       38.07      2.39 o 
   7   5  11      170.01      167.14      4.63 o 
   8   5  11      107.65      112.93      4.15 o 
   9   5  11        3.54        5.47      1.96 o 
  10   5  11       13.48       10.16      3.82 o 
 -12   6  11       10.84        9.41      1.65 o 
 -11   6  11       87.57       92.31      5.21 o 
 -10   6  11        0.21        1.62      1.01 o 
  -9   6  11       82.62       91.52      4.17 o 
  -8   6  11      226.66      236.59      8.11 o 
  -7   6  11       64.24       68.51      5.27 o 
  -6   6  11       77.23       78.39      3.12 o 
  -5   6  11      292.27      297.68      6.82 o 
  -4   6  11      194.07      178.67      4.76 o 
  -3   6  11      247.27      267.89      6.22 o 
  -2   6  11      498.31      505.21     10.08 o 
  -1   6  11      637.84      613.08     10.47 o 
   0   6  11        7.13        4.44      0.98 o 
   1   6  11      178.76      176.99      4.23 o 
   2   6  11        5.77        6.80      1.63 o 
   3   6  11       21.86       20.79      1.77 o 
   4   6  11        1.79        1.29      1.33 o 
   5   6  11       17.65       16.10      1.75 o 
   6   6  11        0.55        0.68      1.08 o 
   7   6  11       22.22       27.03      3.84 o 
   8   6  11        5.14        3.47      1.50 o 
   9   6  11      199.54      227.51     10.87 o 
  10   6  11       99.60      104.74      7.53 o 
 -12   7  11       10.13       12.18      2.95 o 
 -11   7  11        6.77        6.36      1.48 o 
 -10   7  11      273.95      305.00      9.93 o 
  -9   7  11      282.22      296.78     10.34 o 
  -8   7  11        5.43        4.77      1.85 o 
  -7   7  11       43.09       46.80      3.92 o 
  -6   7  11      107.89      105.28      4.30 o 
  -5   7  11       49.84       53.87      4.31 o 
  -4   7  11        1.83        0.44      1.10 o 
  -3   7  11      207.76      219.73      5.49 o 
  -2   7  11       82.44       83.13      2.75 o 
  -1   7  11      224.00      212.73      5.42 o 
   0   7  11      252.65      241.90      5.92 o 
   1   7  11        1.66        1.39      1.06 o 
   2   7  11      145.31      142.89      4.30 o 
   3   7  11       20.88       18.43      2.08 o 
   4   7  11        1.81        2.97      1.02 o 
   5   7  11       11.64        7.56      1.44 o 
   6   7  11      149.21      155.13      4.70 o 
   7   7  11      156.37      154.17      4.80 o 
   8   7  11        6.63        4.30      1.89 o 
   9   7  11       18.64       25.71      4.41 o 
  10   7  11        0.83        5.48      4.52 o 
 -12   8  11       19.89       17.34      2.62 o 
 -11   8  11       39.17       40.96      4.58 o 
 -10   8  11       62.75       65.26      5.18 o 
  -9   8  11       76.88       92.22      4.91 o 
  -8   8  11        0.73        2.10      2.15 o 
  -7   8  11        0.54        1.63      1.33 o 
  -6   8  11        0.25        0.08      1.19 o 
  -5   8  11      111.39      110.87      4.21 o 
  -4   8  11       13.94       15.80      1.88 o 
  -3   8  11       90.26       87.24      4.22 o 
  -2   8  11       36.72       37.31      2.23 o 
  -1   8  11       12.13       12.96      1.64 o 
   0   8  11        7.85        6.78      1.39 o 
   1   8  11      174.37      168.95      4.75 o 
   2   8  11       10.94       10.72      1.59 o 
   3   8  11      100.14      103.18      3.74 o 
   4   8  11       24.69       24.44      2.36 o 
   5   8  11       17.88       16.95      2.21 o 
   6   8  11       86.75       84.71      4.12 o 
   7   8  11        4.85        9.87      2.23 o 
   8   8  11      123.40      130.30      6.10 o 
   9   8  11        0.28       -2.74      3.52 o 
 -11   9  11        9.22       16.39      5.16 o 
 -10   9  11       85.55       93.77      9.21 o 
  -9   9  11      267.32      289.46     11.46 o 
  -8   9  11       16.91       18.36      2.77 o 
  -7   9  11       67.85       64.82      3.48 o 
  -6   9  11      145.81      146.19      5.09 o 
  -5   9  11        0.01        2.06      1.30 o 
  -4   9  11       16.06       12.76      2.07 o 
  -3   9  11       43.93       40.77      2.64 o 
  -2   9  11        8.93       12.18      1.59 o 
  -1   9  11       65.62       59.31      2.48 o 
   0   9  11       22.45       23.57      1.79 o 
   1   9  11       41.15       41.93      2.27 o 
   2   9  11      218.24      215.28      5.69 o 
   3   9  11      331.34      349.31      8.00 o 
   4   9  11       16.05       23.13      2.34 o 
   5   9  11       86.95       85.57      4.03 o 
   6   9  11       47.88       47.50      3.70 o 
   7   9  11        2.27        2.16      1.65 o 
   8   9  11        0.33        0.13      3.44 o 
   9   9  11       62.33       62.87      6.64 o 
 -11  10  11        4.87        3.61      3.94 o 
 -10  10  11       65.86       66.48      8.87 o 
  -9  10  11        0.04        3.36      2.34 o 
  -8  10  11       35.94       39.58      4.06 o 
  -7  10  11      126.04      129.16      5.32 o 
  -6  10  11       22.88       25.20      2.43 o 
  -5  10  11      137.27      136.97      4.93 o 
  -4  10  11        9.42       12.45      1.89 o 
  -3  10  11      250.34      263.91      9.35 o 
  -2  10  11      180.09      179.31      5.04 o 
  -1  10  11       65.35       68.52      2.51 o 
   0  10  11       32.87       30.84      2.03 o 
   1  10  11        7.30        8.54      1.42 o 
   2  10  11        5.69        6.10      1.47 o 
   3  10  11       11.49       12.53      1.79 o 
   4  10  11       15.21       12.59      1.83 o 
   5  10  11        8.45        5.19      2.21 o 
   6  10  11       21.78       18.46      2.41 o 
   7  10  11        3.87        3.49      2.03 o 
   8  10  11       12.86       14.74      3.66 o 
   9  10  11       13.70       13.74      3.92 o 
 -10  11  11       97.68      109.58      6.89 o 
  -9  11  11        6.40        6.84      2.53 o 
  -8  11  11        1.65        3.68      2.22 o 
  -7  11  11        4.15        4.22      2.25 o 
  -6  11  11       22.61       22.91      2.93 o 
  -5  11  11       25.65       33.20      2.68 o 
  -4  11  11       27.80       27.35      2.44 o 
  -3  11  11       16.87       18.40      2.40 o 
  -2  11  11        6.21        6.10      1.50 o 
  -1  11  11        8.72        9.33      1.89 o 
   0  11  11       46.20       45.85      2.42 o 
   1  11  11       56.41       52.08      2.55 o 
   2  11  11        9.47        7.43      1.55 o 
   3  11  11        3.79        4.04      1.46 o 
   4  11  11       14.94       12.04      1.88 o 
   5  11  11        0.03        0.63      1.78 o 
   6  11  11        0.11       -1.02      1.63 o 
   7  11  11       36.91       42.99      3.85 o 
   8  11  11       29.94       21.32      4.08 o 
 -10  12  11       86.76      105.57     10.00 o 
  -9  12  11       31.33       44.99      8.21 o 
  -8  12  11       43.68       31.87      5.43 o 
  -7  12  11        5.45        5.54      1.99 o 
  -6  12  11       66.37       67.81      4.23 o 
  -5  12  11        0.10        1.23      1.45 o 
  -4  12  11        5.91        3.71      1.68 o 
  -3  12  11       97.12       96.34      4.14 o 
  -2  12  11      116.70      113.37      4.00 o 
  -1  12  11      103.25       95.10      4.95 o 
   0  12  11       69.52       71.25      3.76 o 
   1  12  11      100.65      103.80      4.78 o 
   2  12  11       22.58       23.62      2.37 o 
   3  12  11       41.93       47.63      3.12 o 
   4  12  11      116.94      110.00      5.19 o 
   5  12  11       53.27       47.77      3.70 o 
   6  12  11        0.07        0.29      1.50 o 
   7  12  11       53.42       67.68      4.65 o 
   8  12  11        2.72        3.49      2.82 o 
  -9  13  11       83.38       76.80      8.58 o 
  -8  13  11        1.46        1.18      1.93 o 
  -7  13  11       50.47       42.61      3.62 o 
  -6  13  11       26.07       27.18      3.02 o 
  -5  13  11       30.79       34.05      3.27 o 
  -4  13  11       41.59       43.62      3.12 o 
  -3  13  11      191.77      189.72      6.18 o 
  -2  13  11        0.86        2.62      1.61 o 
  -1  13  11       93.04       98.03      4.92 o 
   0  13  11       60.03       68.08      4.51 o 
   1  13  11        2.30        4.18      1.49 o 
   2  13  11        0.27        0.84      1.24 o 
   3  13  11       32.86       37.05      3.50 o 
   4  13  11       22.97       23.95      3.52 o 
   5  13  11       16.65       13.87      3.44 o 
   6  13  11       85.43       80.73      6.90 o 
   7  13  11       16.69       20.16      4.05 o 
  -8  14  11       51.06       59.76      5.34 o 
  -7  14  11        0.18       -0.75      2.18 o 
  -6  14  11        2.53        4.63      2.01 o 
  -5  14  11        0.27       -2.32      1.99 o 
  -4  14  11        9.89        6.87      2.04 o 
  -3  14  11        3.53        4.83      3.44 o 
  -2  14  11       66.85       68.16      4.54 o 
  -1  14  11       51.28       51.34      5.24 o 
   0  14  11       12.33       10.92      2.48 o 
   1  14  11       20.08       22.24      3.08 o 
   2  14  11       27.52       29.37      3.02 o 
   3  14  11        1.55        0.64      2.12 o 
   4  14  11        8.51       13.06      4.42 o 
   5  14  11       20.33       14.76      2.71 o 
   6  14  11        4.94        9.40      2.58 o 
  -8  15  11        1.99        1.68      3.55 o 
  -7  15  11        6.51        5.75      2.92 o 
  -6  15  11       25.05       23.68      3.86 o 
  -5  15  11        2.53       -0.52      2.08 o 
  -4  15  11       79.33       80.03      5.83 o 
  -3  15  11       21.10       20.40      2.87 o 
  -2  15  11       23.15       25.01      5.24 o 
  -1  15  11       34.28       35.78      5.68 o 
   0  15  11        0.00        1.08      2.35 o 
   1  15  11       13.78        9.74      5.27 o 
   2  15  11       24.89       21.97      3.88 o 
   3  15  11       66.79       72.81      8.34 o 
   4  15  11        0.01        1.03      2.55 o 
   5  15  11       19.47       21.19      5.66 o 
  -7  16  11       68.17       78.93      9.00 o 
  -6  16  11        2.54       -1.10      3.13 o 
  -5  16  11       13.82       16.03      3.57 o 
  -4  16  11       75.17       76.83     14.63 o 
  -3  16  11      112.66      113.47     10.48 o 
  -2  16  11       73.42       93.50      9.77 o 
  -1  16  11       25.73       22.23      3.91 o 
   0  16  11        5.77        5.92      2.84 o 
   1  16  11      168.41      154.92     12.16 o 
   2  16  11        4.32        3.39      3.19 o 
   3  16  11      361.23      342.89     19.68 o 
   4  16  11      213.03      207.49     17.56 o 
  -6  17  11       14.76        9.19      4.42 o 
  -5  17  11        3.02        1.87      3.81 o 
  -4  17  11       41.04       45.70      7.55 o 
  -3  17  11       79.17       86.57      9.74 o 
  -2  17  11        0.25       -1.32      3.10 o 
  -1  17  11       80.60       79.41      9.13 o 
   0  17  11       59.99       44.80      7.52 o 
   1  17  11        6.31        5.01      3.02 o 
   2  17  11        4.66        2.50      3.01 o 
   3  17  11        0.69       -1.16      2.46 o 
  -4  18  11       23.87       24.06      6.23 o 
  -3  18  11       12.01        7.77      4.45 o 
  -2  18  11       33.21       34.71      7.13 o 
  -1  18  11       17.57       23.61      6.16 o 
   0  18  11        2.16        0.81      2.97 o 
   1  18  11       15.60       21.44      4.11 o 
 -12   0  12      154.42      175.82      8.88 o 
 -11   0  12        0.68       -0.06      2.01 o 
 -10   0  12       39.56       39.56      6.06 o 
  -9   0  12       38.27       37.53      3.84 o 
  -8   0  12        0.16        2.61      3.29 o 
  -7   0  12      140.67      148.98     10.84 o 
  -6   0  12      257.04      256.61     10.08 o 
  -5   0  12      213.75      197.62      8.37 o 
  -4   0  12      270.51      272.89      8.39 o 
  -3   0  12      577.09      564.33     14.63 o 
  -2   0  12      101.65       93.74      3.66 o 
  -1   0  12       93.11       98.30      5.23 o 
   0   0  12      270.00      252.86      7.65 o 
   1   0  12      123.09      126.47      5.41 o 
   2   0  12       18.02       18.77      2.29 o 
   3   0  12      244.08      251.53     13.64 o 
   4   0  12      108.19      113.90      6.02 o 
   5   0  12       90.49       75.41      6.85 o 
   6   0  12      256.56      263.74     17.08 o 
   7   0  12        8.57       10.01      2.30 o 
   8   0  12       42.92       45.23      3.85 o 
   9   0  12       49.45       46.16      5.20 o 
  10   0  12       18.00       11.06      5.39 o 
 -12   1  12       59.62       60.80      3.82 o 
 -11   1  12       46.17       52.26      3.37 o 
 -10   1  12       30.34       31.44      2.66 o 
  -9   1  12       24.79       30.31      4.37 o 
  -8   1  12       28.14       29.97      3.98 o 
  -7   1  12        7.81        4.58      2.43 o 
  -6   1  12       17.23       20.18      2.55 o 
  -5   1  12       94.48       99.74      3.51 o 
  -4   1  12      197.12      191.05      4.67 o 
  -3   1  12       60.91       60.45      2.91 o 
  -2   1  12      218.76      201.90      4.30 o 
  -1   1  12      211.26      193.04      4.19 o 
   0   1  12        2.04        2.48      0.89 o 
   1   1  12      151.16      146.42      3.85 o 
   2   1  12      139.66      146.04      3.89 o 
   3   1  12       23.34       26.05      2.18 o 
   4   1  12       74.12       73.16      3.40 o 
   5   1  12      269.87      295.26      7.77 o 
   6   1  12       56.97       53.25      2.87 o 
   7   1  12        0.04        0.08      1.13 o 
   8   1  12        4.86        3.66      1.51 o 
   9   1  12        0.80        0.20      1.90 o 
  10   1  12        0.02        2.74      3.04 o 
 -12   2  12       69.40       78.51      4.20 o 
 -11   2  12       45.18       43.69      3.81 o 
 -10   2  12       20.07       18.76      2.74 o 
  -9   2  12       17.77       16.44      2.46 o 
  -8   2  12       45.13       48.64      4.66 o 
  -7   2  12       77.95       87.92      4.61 o 
  -6   2  12       61.37       69.29      4.10 o 
  -5   2  12        1.39        2.78      1.22 o 
  -4   2  12       62.44       59.34      2.72 o 
  -3   2  12        3.10        3.89      1.20 o 
  -2   2  12       14.08       15.82      1.61 o 
  -1   2  12        2.08        2.27      0.84 o 
   0   2  12       25.23       24.75      1.58 o 
   1   2  12       30.16       26.76      1.78 o 
   2   2  12       41.44       38.29      2.27 o 
   3   2  12       16.74       13.23      1.70 o 
   4   2  12       20.46       22.14      2.11 o 
   5   2  12       13.90       12.70      1.90 o 
   6   2  12        5.44        2.64      1.28 o 
   7   2  12        0.29        1.27      1.16 o 
   8   2  12        0.07        0.91      1.32 o 
   9   2  12        0.32        0.54      2.35 o 
  10   2  12       12.98       13.34      3.84 o 
 -12   3  12      127.25      145.26      8.83 o 
 -11   3  12       25.36       25.44      4.69 o 
 -10   3  12       51.96       54.61      4.01 o 
  -9   3  12        5.86        4.61      2.07 o 
  -8   3  12       26.36       25.30      3.24 o 
  -7   3  12       57.54       57.04      3.14 o 
  -6   3  12      309.58      324.69      9.90 o 
  -5   3  12      545.25      543.80     12.44 o 
  -4   3  12       21.15       24.35      2.23 o 
  -3   3  12       46.73       39.63      2.32 o 
  -2   3  12      176.45      164.16      3.78 o 
  -1   3  12       23.83       21.82      1.60 o 
   0   3  12        8.12       11.05      1.23 o 
   1   3  12      181.45      189.63      4.23 o 
   2   3  12       35.25       35.66      2.20 o 
   3   3  12       10.00       13.85      1.74 o 
   4   3  12       58.20       56.86      3.06 o 
   5   3  12      141.72      147.43      5.01 o 
   6   3  12       47.05       50.08      2.82 o 
   7   3  12        1.67        2.50      1.38 o 
   8   3  12        2.99        1.60      1.40 o 
   9   3  12       36.66       44.88      4.24 o 
 -12   4  12       72.41       81.71      6.85 o 
 -11   4  12       60.84       61.30      4.41 o 
 -10   4  12       83.34       90.58      5.02 o 
  -9   4  12       43.57       52.29      6.76 o 
  -8   4  12      121.69      131.09      6.11 o 
  -7   4  12      235.13      254.01      7.17 o 
  -6   4  12       91.45       78.41      4.55 o 
  -5   4  12        1.08        2.83      1.44 o 
  -4   4  12      233.89      232.47      6.63 o 
  -3   4  12      367.33      373.57      9.82 o 
  -2   4  12        5.06        2.39      0.88 o 
  -1   4  12      153.74      166.89      3.85 o 
   0   4  12      447.60      457.98      7.83 o 
   1   4  12      210.76      198.50      4.37 o 
   2   4  12       56.03       61.17      4.40 o 
   3   4  12      110.49      115.11      5.08 o 
   4   4  12       22.91       19.26      2.13 o 
   5   4  12       14.55       15.47      1.98 o 
   6   4  12        0.79        2.11      1.21 o 
   7   4  12       19.39       18.73      2.93 o 
   8   4  12        0.07       -0.31      1.45 o 
   9   4  12       45.83       49.93      5.47 o 
 -12   5  12      127.26      163.78     14.85 o 
 -11   5  12      133.43      160.58     10.62 o 
 -10   5  12        7.55       10.24      2.35 o 
  -9   5  12       19.35       25.28      3.25 o 
  -8   5  12      459.14      510.35     12.07 o 
  -7   5  12      217.80      234.98      6.86 o 
  -6   5  12       11.95       12.95      1.61 o 
  -5   5  12      171.45      176.03      5.63 o 
  -4   5  12       80.15       79.98      3.62 o 
  -3   5  12        5.57        8.31      1.49 o 
  -2   5  12        1.96        1.82      1.10 o 
  -1   5  12      354.70      363.16      6.55 o 
   0   5  12        0.00       -0.54      0.85 o 
   1   5  12      151.15      148.10      4.00 o 
   2   5  12      101.58       96.06      3.15 o 
   3   5  12        0.00        0.65      1.07 o 
   4   5  12       42.46       39.26      2.67 o 
   5   5  12       45.68       45.92      2.92 o 
   6   5  12       28.20       28.79      2.84 o 
   7   5  12       11.23        8.98      1.69 o 
   8   5  12       31.44       28.67      2.58 o 
   9   5  12       55.32       54.28      5.70 o 
 -11   6  12       49.50       55.36      4.35 o 
 -10   6  12      212.42      244.07      8.68 o 
  -9   6  12      176.46      205.95     10.77 o 
  -8   6  12       72.25       78.38      3.93 o 
  -7   6  12       57.52       63.88      4.27 o 
  -6   6  12        3.45        1.71      1.19 o 
  -5   6  12       76.55       78.39      3.18 o 
  -4   6  12        2.13        5.78      2.42 o 
  -3   6  12      143.35      147.54      5.03 o 
  -2   6  12      102.31       97.86      3.51 o 
  -1   6  12       15.07       15.14      1.50 o 
   0   6  12       95.49       84.41      2.95 o 
   1   6  12        2.77        1.03      0.91 o 
   2   6  12      121.28      110.36      3.40 o 
   3   6  12      138.11      147.90      4.86 o 
   4   6  12       12.22       13.03      1.74 o 
   5   6  12       23.55       24.13      2.15 o 
   6   6  12        1.82        3.05      1.37 o 
   7   6  12       36.45       37.77      3.67 o 
   8   6  12       21.81       20.98      2.68 o 
   9   6  12       25.98       29.06      4.85 o 
 -11   7  12       89.22      103.18      6.30 o 
 -10   7  12       16.67       15.56      1.52 o 
  -9   7  12       44.07       43.66      4.66 o 
  -8   7  12      153.41      168.86      6.64 o 
  -7   7  12      226.25      239.01      8.11 o 
  -6   7  12       52.87       53.95      3.11 o 
  -5   7  12      536.98      545.65     12.55 o 
  -4   7  12      109.41      101.19      4.96 o 
  -3   7  12       19.13       25.92      2.73 o 
  -2   7  12       84.77       73.14      3.56 o 
  -1   7  12       32.65       32.27      2.26 o 
   0   7  12       93.07       85.75      3.36 o 
   1   7  12       26.51       26.22      2.22 o 
   2   7  12        1.67        2.86      1.34 o 
   3   7  12        3.08        2.57      1.63 o 
   4   7  12      106.08      105.71      4.45 o 
   5   7  12      308.16      323.86      8.86 o 
   6   7  12        0.20       -0.58      1.53 o 
   7   7  12      126.73      121.25      6.66 o 
   8   7  12        0.40        0.66      2.43 o 
   9   7  12       18.35       19.82      4.31 o 
 -11   8  12        3.76        3.85      2.08 o 
 -10   8  12       13.61       11.59      3.25 o 
  -9   8  12        6.29       13.38      3.84 o 
  -8   8  12      119.75      119.56      6.76 o 
  -7   8  12       45.87       48.73      4.24 o 
  -6   8  12       90.83       94.50      4.09 o 
  -5   8  12        7.22        7.82      1.74 o 
  -4   8  12       99.85      108.95      4.28 o 
  -3   8  12      185.59      177.14      6.76 o 
  -2   8  12       30.11       27.10      2.47 o 
  -1   8  12      290.81      297.49      7.09 o 
   0   8  12      190.48      191.77      5.30 o 
   1   8  12      163.71      164.35      4.87 o 
   2   8  12        1.04        2.83      1.34 o 
   3   8  12        4.47        3.22      1.50 o 
   4   8  12        3.24        5.31      1.69 o 
   5   8  12       24.70       21.69      3.12 o 
   6   8  12        0.38        4.11      2.03 o 
   7   8  12       11.53       10.16      2.28 o 
   8   8  12        0.29        3.93      3.07 o 
 -10   9  12        9.83       15.29      3.44 o 
  -9   9  12      270.09      301.63     18.09 o 
  -8   9  12      285.73      312.27     19.87 o 
  -7   9  12        4.41        6.02      1.88 o 
  -6   9  12        0.17        2.63      1.50 o 
  -5   9  12       10.52       10.29      1.90 o 
  -4   9  12       54.95       58.50      3.28 o 
  -3   9  12        6.10        6.58      1.63 o 
  -2   9  12      106.56      107.77      5.23 o 
  -1   9  12       27.31       26.26      2.18 o 
   0   9  12        0.41        1.60      1.13 o 
   1   9  12       35.46       33.20      2.21 o 
   2   9  12      100.52      101.61      3.82 o 
   3   9  12       10.86        9.03      1.74 o 
   4   9  12        0.01       -0.48      1.97 o 
   5   9  12        0.00       -0.23      2.02 o 
   6   9  12       21.39       19.11      2.84 o 
   7   9  12       17.98       14.91      3.12 o 
   8   9  12       30.91       35.87      6.90 o 
 -10  10  12       10.12        7.87      4.48 o 
  -9  10  12        0.90       -1.04      2.30 o 
  -8  10  12        6.95        9.24      2.86 o 
  -7  10  12        0.77        1.37      1.65 o 
  -6  10  12       46.93       45.84      3.53 o 
  -5  10  12        9.36        6.87      1.74 o 
  -4  10  12        0.50        1.47      1.36 o 
  -3  10  12       61.43       58.59      3.32 o 
  -2  10  12        2.11        1.83      1.66 o 
  -1  10  12       25.66       27.01      2.25 o 
   0  10  12       90.92       86.00      3.67 o 
   1  10  12      106.44      100.47      3.68 o 
   2  10  12       22.81       21.43      2.15 o 
   3  10  12      106.69      104.66      4.66 o 
   4  10  12       20.63       15.96      2.58 o 
   5  10  12       29.55       36.24      3.45 o 
   6  10  12       35.43       32.22      3.04 o 
   7  10  12       30.35       32.61      4.50 o 
   8  10  12        3.36        1.39      2.82 o 
 -10  11  12       37.39       47.25      7.32 o 
  -9  11  12        0.35        0.69      2.36 o 
  -8  11  12      149.27      172.71      8.55 o 
  -7  11  12       61.27       60.71      4.18 o 
  -6  11  12        0.11        0.70      2.10 o 
  -5  11  12       41.85       44.84      3.51 o 
  -4  11  12      157.65      156.75      6.09 o 
  -3  11  12        6.86        6.17      1.73 o 
  -2  11  12       58.79       63.70      3.25 o 
  -1  11  12      177.94      174.01      6.15 o 
   0  11  12        4.21        5.31      1.39 o 
   1  11  12      152.69      150.63      8.11 o 
   2  11  12       73.39       81.96      3.64 o 
   3  11  12        2.37       -0.07      1.45 o 
   4  11  12       77.58       84.20      4.81 o 
   5  11  12       65.69       68.15      5.42 o 
   6  11  12       12.53       12.91      2.70 o 
   7  11  12       87.44       96.32      7.26 o 
  -9  12  12        0.44        6.26      3.87 o 
  -8  12  12        0.08       -1.33      2.38 o 
  -7  12  12       40.48       42.06      3.65 o 
  -6  12  12       54.88       57.51      4.07 o 
  -5  12  12       30.33       33.01      3.29 o 
  -4  12  12        1.67        1.46      1.61 o 
  -3  12  12       16.41       15.90      2.52 o 
  -2  12  12       23.78       30.00      3.38 o 
  -1  12  12       15.19       16.60      2.89 o 
   0  12  12      181.35      192.65      6.21 o 
   1  12  12      105.49      106.69      4.10 o 
   2  12  12       20.92       19.98      2.48 o 
   3  12  12        5.93        4.19      5.40 o 
   4  12  12        4.02        5.53      2.57 o 
   5  12  12        5.49        6.88      2.36 o 
   6  12  12       35.94       40.68      4.03 o 
  -8  13  12        8.41        9.06      4.55 o 
  -7  13  12       13.54       12.96      2.70 o 
  -6  13  12        5.42        3.48      1.89 o 
  -5  13  12        3.66       -1.04      1.51 o 
  -4  13  12        1.98        2.10      1.78 o 
  -3  13  12        2.32        3.19      2.16 o 
  -2  13  12        4.84        5.88      2.83 o 
  -1  13  12        1.31        3.64      2.03 o 
   0  13  12       26.04       26.68      3.51 o 
   1  13  12        0.40        1.21      1.65 o 
   2  13  12       25.24       25.50      3.30 o 
   3  13  12       77.95       67.55      4.43 o 
   4  13  12       11.17        8.31      3.01 o 
   5  13  12       17.45       13.30      3.57 o 
   6  13  12       16.61       16.65      3.41 o 
  -7  14  12       43.83       38.07      6.50 o 
  -6  14  12      105.10      106.21      5.57 o 
  -5  14  12       18.78       18.17      2.81 o 
  -4  14  12        2.53        2.38      1.93 o 
  -3  14  12        2.00        2.70      1.83 o 
  -2  14  12       51.87       58.48      6.90 o 
  -1  14  12      102.76      104.37      5.49 o 
   0  14  12       30.98       20.17      3.80 o 
   1  14  12        4.51        3.90      2.69 o 
   2  14  12       11.80       11.36      3.14 o 
   3  14  12        6.31        5.79      4.61 o 
   4  14  12       17.25       15.52      3.73 o 
   5  14  12       68.57       64.02      4.79 o 
  -6  15  12       20.15       16.06      5.39 o 
  -5  15  12       27.15       18.56      3.68 o 
  -4  15  12        4.03        2.97      2.15 o 
  -3  15  12        7.06        5.18      2.72 o 
  -2  15  12       73.84       74.31      9.48 o 
  -1  15  12       35.57       31.14      3.50 o 
   0  15  12       11.27       13.45      3.53 o 
   1  15  12      127.35      128.34      7.82 o 
   2  15  12       23.29       25.74      4.27 o 
   3  15  12        7.04       10.30      3.41 o 
   4  15  12       12.59       13.88      3.63 o 
  -5  16  12       19.18       16.13      5.10 o 
  -4  16  12      104.55      111.08     10.45 o 
  -3  16  12       56.35       48.57      7.74 o 
  -2  16  12        0.11        3.64      4.23 o 
  -1  16  12        5.10        6.84      4.71 o 
   0  16  12       13.79       14.95      3.64 o 
   1  16  12       42.58       37.43      9.43 o 
   2  16  12       14.91        7.69      3.32 o 
   3  16  12       26.64       30.34      4.71 o 
  -3  17  12       12.23        1.81      4.26 o 
  -2  17  12       26.48       19.58      5.71 o 
  -1  17  12        2.92        1.19      3.81 o 
   0  17  12        2.98        0.68      2.75 o 
 -11   1  13        0.01        0.78      2.47 o 
 -10   1  13       41.84       41.04      4.98 o 
  -9   1  13      211.55      231.15     10.73 o 
  -8   1  13       41.09       47.28      7.85 o 
  -7   1  13       37.62       42.01      4.62 o 
  -6   1  13        3.76        5.02      1.94 o 
  -5   1  13       29.41       32.45      4.59 o 
  -4   1  13      110.35      108.97      3.50 o 
  -3   1  13      169.66      175.93      5.08 o 
  -2   1  13       50.21       44.73      2.08 o 
  -1   1  13       66.76       66.34      2.66 o 
   0   1  13       54.52       48.42      2.34 o 
   1   1  13       10.90        5.87      1.65 o 
   2   1  13       38.63       42.43      2.74 o 
   3   1  13      181.30      178.90      9.31 o 
   4   1  13       33.66       33.34      2.63 o 
   5   1  13        6.54        3.78      3.03 o 
   6   1  13       34.83       42.06      2.74 o 
   7   1  13      127.34      122.19      4.13 o 
   8   1  13       39.39       37.93      3.44 o 
   9   1  13        0.26       -0.75      2.00 o 
 -11   2  13       21.79       21.81     10.05 o 
 -10   2  13       68.03       67.48      6.01 o 
  -9   2  13        8.60       13.28      4.74 o 
  -8   2  13      152.79      171.36      8.87 o 
  -7   2  13       23.50       18.88      3.92 o 
  -6   2  13      379.04      419.74     12.17 o 
  -5   2  13      360.20      368.62      9.38 o 
  -4   2  13      227.51      221.20      5.84 o 
  -3   2  13        3.96        2.10      1.27 o 
  -2   2  13      466.56      479.58      8.26 o 
  -1   2  13      619.83      644.46     10.48 o 
   0   2  13        7.61        2.85      1.14 o 
   1   2  13      453.59      465.98      8.78 o 
   2   2  13      254.70      258.45      7.84 o 
   3   2  13        6.54        5.14      1.35 o 
   4   2  13      128.80      133.37      4.80 o 
   5   2  13       91.93       94.56      4.08 o 
   6   2  13        8.82        7.33      1.59 o 
   7   2  13       78.86       74.33      3.34 o 
   8   2  13       55.31       56.63      3.96 o 
 -11   3  13        7.05       11.39      2.52 o 
 -10   3  13       42.56       57.15      5.62 o 
  -9   3  13       36.16       39.80      4.78 o 
  -8   3  13      179.18      194.75     11.58 o 
  -7   3  13        9.14        8.16      2.25 o 
  -6   3  13      468.54      494.85     13.85 o 
  -5   3  13       39.39       40.24      2.84 o 
  -4   3  13      131.52      130.76      4.77 o 
  -3   3  13      151.24      143.63      4.51 o 
  -2   3  13       14.07       11.49      1.69 o 
  -1   3  13        3.48        4.06      1.09 o 
   0   3  13      102.09       98.70      3.00 o 
   1   3  13      102.47       92.93      4.03 o 
   2   3  13        3.59        2.12      1.23 o 
   3   3  13      108.85      104.35      4.13 o 
   4   3  13      137.61      143.82      5.05 o 
   5   3  13        0.01       -0.41      1.23 o 
   6   3  13       74.89       80.21      4.00 o 
   7   3  13       26.19       30.59      3.91 o 
   8   3  13        1.36        0.73      2.22 o 
 -11   4  13       52.64       55.20      4.37 o 
 -10   4  13       26.95       30.93      3.36 o 
  -9   4  13        6.47        5.96      2.76 o 
  -8   4  13       53.68       56.85      5.25 o 
  -7   4  13      121.05      127.29      5.86 o 
  -6   4  13       68.65       75.07      4.56 o 
  -5   4  13       85.87       85.81      3.91 o 
  -4   4  13       13.36       11.75      1.92 o 
  -3   4  13        0.20       -0.50      1.39 o 
  -2   4  13        0.01        0.44      0.96 o 
  -1   4  13        0.93        0.65      0.85 o 
   0   4  13       95.53      102.08      3.04 o 
   1   4  13       13.94       11.77      1.45 o 
   2   4  13        0.02       -0.61      0.95 o 
   3   4  13       21.59       17.98      2.39 o 
   4   4  13        9.49        9.89      1.75 o 
   5   4  13       26.49       26.70      2.54 o 
   6   4  13        4.57        4.92      1.62 o 
   7   4  13        5.95        5.39      1.66 o 
   8   4  13        0.23        0.88      2.31 o 
 -11   5  13      148.34      184.15     30.83 o 
 -10   5  13      204.37      235.40     12.78 o 
  -9   5  13        4.52        4.29      1.95 o 
  -8   5  13       39.31       45.99      3.83 o 
  -7   5  13       91.87       90.33      5.04 o 
  -6   5  13       37.02       37.53      3.42 o 
  -5   5  13       21.06       24.43      2.44 o 
  -4   5  13      259.46      259.99      7.42 o 
  -3   5  13      190.33      185.76      5.26 o 
  -2   5  13        5.59        3.89      1.38 o 
  -1   5  13        8.88        7.02      1.25 o 
   0   5  13       14.58       15.65      1.58 o 
   1   5  13        2.19        2.16      1.22 o 
   2   5  13       25.07       22.21      2.16 o 
   3   5  13       44.43       45.05      4.69 o 
   4   5  13       27.96       26.48      2.45 o 
   5   5  13        3.73        5.21      1.60 o 
   6   5  13       43.43       50.54      3.31 o 
   7   5  13       74.28       82.11      4.38 o 
   8   5  13       14.44       11.60      3.03 o 
 -11   6  13        0.20        8.37      3.43 o 
 -10   6  13       31.23       31.41      4.09 o 
  -9   6  13        1.62        0.06      2.23 o 
  -8   6  13       63.79       64.89      6.86 o 
  -7   6  13      124.50      144.51      6.33 o 
  -6   6  13      120.36      122.56      5.65 o 
  -5   6  13       84.04       78.51      4.67 o 
  -4   6  13       15.97       14.13      2.45 o 
  -3   6  13       14.36       15.34      2.09 o 
  -2   6  13      166.95      168.92      5.68 o 
  -1   6  13       34.45       39.70      2.56 o 
   0   6  13       53.89       52.65      2.85 o 
   1   6  13       47.30       54.17      3.90 o 
   2   6  13      235.66      249.21      8.30 o 
   3   6  13       68.80       66.53      4.26 o 
   4   6  13       15.99       19.73      2.67 o 
   5   6  13       42.57       43.21      3.73 o 
   6   6  13        0.09       -0.40      1.87 o 
   7   6  13        8.37        6.75      3.10 o 
   8   6  13       21.50       24.73      3.61 o 
 -10   7  13       84.11       97.90      6.65 o 
  -9   7  13       33.19       36.18      4.18 o 
  -8   7  13       27.37       21.62      3.41 o 
  -7   7  13      136.53      156.12      7.70 o 
  -6   7  13       92.46       92.67      4.97 o 
  -5   7  13       24.54       25.46      2.99 o 
  -4   7  13       10.04        4.84      1.99 o 
  -3   7  13       35.90       34.12      3.28 o 
  -2   7  13        1.89        0.58      1.99 o 
  -1   7  13        1.70        0.46      1.15 o 
   0   7  13       35.75       33.79      2.44 o 
   1   7  13       62.74       62.60      3.59 o 
   2   7  13        2.82        4.80      1.62 o 
   3   7  13       25.41       23.43      2.82 o 
   4   7  13       61.36       68.63      4.38 o 
   5   7  13       14.18        6.80      2.12 o 
   6   7  13        4.00        0.37      2.00 o 
   7   7  13       18.38       18.05      3.33 o 
 -10   8  13      344.64      379.70     21.42 o 
  -9   8  13       50.42       61.28      5.39 o 
  -8   8  13      196.77      204.68      9.35 o 
  -7   8  13       34.96       39.24      6.76 o 
  -6   8  13       11.84       10.98      3.00 o 
  -5   8  13        3.93        3.63      1.86 o 
  -4   8  13       43.22       44.29      3.66 o 
  -3   8  13       70.34       67.72      4.34 o 
  -2   8  13       25.23       24.16      2.52 o 
  -1   8  13       91.41       90.31      3.68 o 
   0   8  13        0.10        1.25      1.29 o 
   1   8  13       42.79       38.85      2.67 o 
   2   8  13       59.46       56.25      3.18 o 
   3   8  13        0.00       -0.11      1.40 o 
   4   8  13       59.45       61.77      4.25 o 
   5   8  13       26.13       22.01      3.00 o 
   6   8  13        0.40        0.49      2.72 o 
   7   8  13        7.69        7.90      2.75 o 
  -9   9  13      103.37      112.10      7.06 o 
  -8   9  13       24.12       14.72      3.08 o 
  -7   9  13       43.14       44.06      4.44 o 
  -6   9  13      175.20      187.29      7.06 o 
  -5   9  13       23.17       19.65      3.49 o 
  -4   9  13       28.10       24.23      3.29 o 
  -3   9  13      390.82      393.74     11.87 o 
  -2   9  13      138.89      132.56      7.65 o 
  -1   9  13        4.91        5.39      1.52 o 
   0   9  13      354.95      369.46     10.92 o 
   1   9  13       40.62       36.15      2.43 o 
   2   9  13      153.13      147.70      4.93 o 
   3   9  13       89.99       97.90     13.46 o 
   4   9  13        4.26        3.63      1.91 o 
   5   9  13        9.07       10.80      2.76 o 
   6   9  13       34.74       27.95      7.52 o 
   7   9  13       67.39       57.96      4.81 o 
  -9  10  13       18.78       26.74      6.16 o 
  -8  10  13        2.78       -0.34      2.37 o 
  -7  10  13       24.17       24.14      2.92 o 
  -6  10  13       37.49       38.50      3.45 o 
  -5  10  13      197.59      201.63     13.64 o 
  -4  10  13       31.91       23.33      3.73 o 
  -3  10  13        2.08        3.95      2.47 o 
  -2  10  13       16.03       12.96      3.15 o 
  -1  10  13       48.18       52.12      5.31 o 
   0  10  13        5.55        5.00      1.59 o 
   1  10  13       84.02       91.59      4.28 o 
   2  10  13       93.44       98.01      7.23 o 
   3  10  13       72.39       71.24      4.53 o 
   4  10  13        4.66        0.23      1.87 o 
   5  10  13       24.34       29.35      4.38 o 
   6  10  13        0.01        4.17      2.46 o 
  -8  11  13        1.92        2.46      2.47 o 
  -7  11  13       35.31       31.87      3.39 o 
  -6  11  13        3.07        4.70      2.03 o 
  -5  11  13        1.73        2.07      1.82 o 
  -4  11  13       34.32       28.38      4.02 o 
  -3  11  13       50.36       52.70      5.02 o 
  -2  11  13        0.22       -2.62      2.15 o 
  -1  11  13       17.82       15.29      2.78 o 
   0  11  13       50.26       51.66      3.73 o 
   1  11  13       16.46       18.42      2.79 o 
   2  11  13        2.67        0.85      1.80 o 
   3  11  13       35.62       35.02      3.53 o 
   4  11  13       27.82       35.08      3.85 o 
   5  11  13       19.36       10.96      3.47 o 
   6  11  13        0.52        1.30      2.92 o 
  -8  12  13        5.44       11.19      4.64 o 
  -7  12  13       26.39       30.65      3.44 o 
  -6  12  13       25.08       25.75      5.83 o 
  -5  12  13       31.42       28.32      3.46 o 
  -4  12  13       31.08       33.29      4.63 o 
  -3  12  13       23.88       24.43      3.98 o 
  -2  12  13        6.47        5.54      2.89 o 
  -1  12  13        0.27       -2.25      2.28 o 
   0  12  13       30.31       27.94      3.40 o 
   1  12  13       17.87       16.81      2.69 o 
   2  12  13       40.76       36.28      4.38 o 
   3  12  13        5.36        1.57      2.58 o 
   4  12  13        4.72        1.23      3.52 o 
   5  12  13        5.87        2.60      2.89 o 
  -7  13  13       12.58       11.69      3.43 o 
  -6  13  13      115.90      114.65      5.78 o 
  -5  13  13       41.92       38.26      3.67 o 
  -4  13  13       76.32       84.18      4.91 o 
  -3  13  13       82.93       93.94      6.65 o 
  -2  13  13        1.76        0.39      2.66 o 
  -1  13  13       51.80       55.97      4.40 o 
   0  13  13       59.74       63.73      8.16 o 
   1  13  13       60.76       73.43      5.36 o 
   2  13  13       27.12       19.41      3.09 o 
   3  13  13      218.38      226.32     11.01 o 
   4  13  13       26.63       27.34      7.47 o 
  -6  14  13        0.06        3.64      2.75 o 
  -5  14  13       42.39       36.14      5.61 o 
  -4  14  13      267.00      279.18      9.61 o 
  -3  14  13        9.90       15.27      4.60 o 
  -2  14  13      132.60      148.52      8.44 o 
  -1  14  13       43.93       45.41      4.14 o 
   0  14  13        1.17        2.60      2.65 o 
   1  14  13       13.85       14.09      4.55 o 
   2  14  13       30.56       26.31      4.37 o 
   3  14  13       34.55       29.65      6.87 o 
  -4  15  13       19.53       15.49      3.61 o 
  -3  15  13       52.46       38.70      4.87 o 
  -2  15  13        0.00        1.47      2.88 o 
  -1  15  13        0.00       -0.61      3.74 o 
   0  15  13        2.64        4.58      2.81 o 
   1  15  13        0.78        0.73      2.51 o 
   2  15  13        0.02       -1.01      2.43 o 
 -10   0  14       18.17       21.97      6.03 o 
  -9   0  14       35.27       27.55      6.23 o 
  -8   0  14       56.41       65.70      8.26 o 
  -7   0  14       51.37       53.25      7.48 o 
  -6   0  14      891.02      969.53     41.93 o 
  -5   0  14       21.17       23.58      3.68 o 
  -4   0  14     1466.62     1552.57     36.01 o 
  -3   0  14      376.02      383.90     18.30 o 
  -2   0  14       18.43       10.55      2.83 o 
  -1   0  14       18.15       14.49      2.43 o 
   0   0  14      262.27      276.91      8.70 o 
   1   0  14      469.93      501.23     13.43 o 
   2   0  14       19.86       20.02      3.47 o 
   3   0  14      366.47      371.54     13.33 o 
   4   0  14      111.06      119.03      6.66 o 
   5   0  14       17.91       14.66      3.08 o 
   6   0  14      162.78      166.73      6.94 o 
   7   0  14       13.03       22.36      4.27 o 
 -10   1  14       30.92       34.23      4.96 o 
  -9   1  14        3.35        5.52      2.87 o 
  -8   1  14       34.88       43.71      8.11 o 
  -7   1  14       85.75       91.73     10.68 o 
  -6   1  14       99.28      110.57      6.86 o 
  -5   1  14       18.17       24.43      3.06 o 
  -4   1  14       47.23       43.39      2.73 o 
  -3   1  14        8.52       10.93      1.75 o 
  -2   1  14      151.30      144.43      5.20 o 
  -1   1  14       50.95       45.71      2.46 o 
   0   1  14       10.36        8.33      1.36 o 
   1   1  14       50.99       53.13      2.61 o 
   2   1  14        6.17        3.95      1.41 o 
   3   1  14       14.95       15.70      2.05 o 
   4   1  14       53.84       57.26      3.41 o 
   5   1  14       10.47        9.12      2.06 o 
   6   1  14        8.53        5.81      1.99 o 
   7   1  14        5.32        5.84      2.31 o 
 -10   2  14        0.05        1.79      3.23 o 
  -9   2  14        0.38        2.92      2.63 o 
  -8   2  14        0.13        3.05      2.62 o 
  -7   2  14       21.98       19.56      3.69 o 
  -6   2  14       32.47       39.71      3.60 o 
  -5   2  14        2.56        3.43      2.01 o 
  -4   2  14       27.58       32.80      2.75 o 
  -3   2  14        4.35        4.29      1.52 o 
  -2   2  14       25.17       21.88      2.17 o 
  -1   2  14        1.28        1.41      1.10 o 
   0   2  14        3.04        3.58      1.14 o 
   1   2  14       46.38       50.68      2.56 o 
   2   2  14        8.97        7.61      3.17 o 
   3   2  14        1.60        2.24      1.40 o 
   4   2  14        9.40       12.97      3.55 o 
   5   2  14       12.48        9.38      2.02 o 
   6   2  14       12.17       10.42      2.45 o 
   7   2  14        3.00        4.99      2.58 o 
 -10   3  14       70.56       86.04      6.91 o 
  -9   3  14        8.94       13.13      3.51 o 
  -8   3  14      124.16      134.00     11.47 o 
  -7   3  14       39.13       37.15      8.00 o 
  -6   3  14      104.09      111.79      5.56 o 
  -5   3  14      379.31      405.76     10.91 o 
  -4   3  14        7.43        4.44      1.73 o 
  -3   3  14       19.89       26.98      2.28 o 
  -2   3  14      107.57      107.26      4.04 o 
  -1   3  14      147.01      144.52      3.83 o 
   0   3  14        1.52       -0.49      0.97 o 
   1   3  14        5.93        4.52      1.26 o 
   2   3  14        0.48        1.59      1.22 o 
   3   3  14        3.51        3.40      1.45 o 
   4   3  14       51.57       46.73      3.15 o 
   5   3  14       88.29       94.27      4.40 o 
   6   3  14       36.06       39.98      3.79 o 
   7   3  14        0.05        2.83      2.41 o 
 -10   4  14        0.40       -0.09      2.54 o 
  -9   4  14       76.80       97.03      7.05 o 
  -8   4  14       20.89       26.56      5.74 o 
  -7   4  14       91.89       97.55      6.63 o 
  -6   4  14       43.32       45.21      3.75 o 
  -5   4  14       15.01       20.00      3.07 o 
  -4   4  14       93.36       92.66      4.24 o 
  -3   4  14      239.15      252.09      6.61 o 
  -2   4  14      177.35      186.33      5.51 o 
  -1   4  14       16.35       17.45      1.65 o 
   0   4  14      245.13      249.85      5.80 o 
   1   4  14       62.39       63.16      3.08 o 
   2   4  14       12.87       10.65      2.03 o 
   3   4  14      139.09      133.78      4.92 o 
   4   4  14      148.20      155.32      6.07 o 
   5   4  14        1.18        1.37      1.45 o 
   6   4  14       98.42      106.83      5.59 o 
   7   4  14       72.30       74.91      5.34 o 
 -10   5  14       11.28        7.84      3.32 o 
  -9   5  14        0.35        3.95      2.67 o 
  -8   5  14        2.42        2.01      2.68 o 
  -7   5  14        0.97       -0.41      2.66 o 
  -6   5  14        8.54        6.67      2.72 o 
  -5   5  14       65.94       72.09      3.80 o 
  -4   5  14       16.52       13.67      2.49 o 
  -3   5  14        7.10        6.25      1.81 o 
  -2   5  14       34.45       35.17      2.90 o 
  -1   5  14       33.49       29.49      2.46 o 
   0   5  14        1.03        1.02      1.03 o 
   1   5  14       39.67       42.44      2.60 o 
   2   5  14       78.68       76.22      3.72 o 
   3   5  14        7.89        8.92      1.81 o 
   4   5  14        0.03       -1.19      1.28 o 
   5   5  14       44.84       45.09      3.26 o 
   6   5  14       26.54       19.91      3.07 o 
   7   5  14        0.12        3.31      2.55 o 
  -9   6  14       67.57       66.25      8.42 o 
  -8   6  14       52.69       44.58      7.13 o 
  -7   6  14        0.90        0.81      3.29 o 
  -6   6  14       43.75       40.35      6.55 o 
  -5   6  14        4.51        3.04      2.38 o 
  -4   6  14       17.03       14.50      3.20 o 
  -3   6  14       34.27       40.01      3.57 o 
  -2   6  14       55.44       57.54      5.47 o 
  -1   6  14        0.03       -0.56      1.20 o 
   0   6  14       30.44       28.70      2.48 o 
   1   6  14       26.84       23.73      2.55 o 
   2   6  14        1.80        2.44      1.62 o 
   3   6  14        5.88        7.06      2.33 o 
   4   6  14        0.00       -0.23      1.75 o 
   5   6  14        0.33       -1.79      3.11 o 
   6   6  14        2.72        4.23      3.06 o 
  -9   7  14       53.53       56.32      8.10 o 
  -8   7  14       85.05       90.80      9.58 o 
  -7   7  14       95.32       74.41      8.64 o 
  -6   7  14       50.17       47.03      4.72 o 
  -5   7  14       50.23       50.27      4.84 o 
  -4   7  14       26.40       21.14      3.62 o 
  -3   7  14       19.28       11.10      3.03 o 
  -2   7  14      157.60      155.02      6.59 o 
  -1   7  14      159.83      160.75      6.25 o 
   0   7  14       87.85       86.83      4.22 o 
   1   7  14       12.18       13.99      2.18 o 
   2   7  14      168.23      172.51      6.90 o 
   3   7  14        9.00       10.12      2.43 o 
   4   7  14       60.08       63.29      4.46 o 
   5   7  14       95.08       92.39     14.37 o 
   6   7  14       13.50       11.37      3.61 o 
  -9   8  14       30.18       38.77      7.16 o 
  -8   8  14       39.85       28.64      6.19 o 
  -7   8  14        5.31       13.48      4.97 o 
  -6   8  14       29.23       32.46      5.10 o 
  -5   8  14       15.85       10.64      3.10 o 
  -4   8  14       27.13       33.34      4.24 o 
  -3   8  14       89.62       88.93      6.33 o 
  -2   8  14       23.16       18.98      3.97 o 
  -1   8  14       20.51       20.91      2.49 o 
   0   8  14       41.95       41.60      3.14 o 
   1   8  14       10.67        8.45      1.95 o 
   2   8  14       15.93       16.34      3.38 o 
   3   8  14       72.90       80.07      6.03 o 
   4   8  14       67.18       72.73     15.63 o 
   5   8  14       10.04        7.42      3.25 o 
   6   8  14        8.63        7.88      5.02 o 
  -8   9  14        1.66        9.06      4.55 o 
  -7   9  14        1.35       -1.13      3.48 o 
  -6   9  14       11.13        5.92      2.85 o 
  -5   9  14        0.04       -2.06      2.08 o 
  -4   9  14        0.02        2.73      2.43 o 
  -3   9  14       16.93       13.62      3.33 o 
  -2   9  14       38.06       40.85      3.76 o 
  -1   9  14       24.16       23.84      3.27 o 
   0   9  14        6.46        7.91      1.96 o 
   1   9  14       13.51       13.65      2.53 o 
   2   9  14       71.83       75.72      4.78 o 
   3   9  14       34.39       30.67      3.51 o 
   4   9  14       12.22        4.08      2.84 o 
   5   9  14       36.78       32.85      4.87 o 
  -8  10  14      303.63      319.25     18.93 o 
  -7  10  14        4.01       14.03      5.03 o 
  -6  10  14       63.32       59.99      5.40 o 
  -5  10  14       17.87       18.77      3.74 o 
  -4  10  14        9.60        7.47      2.89 o 
  -3  10  14        3.17        1.52      2.36 o 
  -2  10  14        0.12        1.67      2.63 o 
  -1  10  14       24.63       26.78      3.34 o 
   0  10  14        2.03        3.33      1.74 o 
   1  10  14        6.53        2.35      1.90 o 
   2  10  14        8.92       12.08      2.76 o 
   3  10  14       19.26       18.59      8.48 o 
   4  10  14        2.55        7.80      3.17 o 
   5  10  14       10.47        8.05      3.43 o 
  -7  11  14       17.97       15.35      5.23 o 
  -6  11  14        8.19       11.44      3.36 o 
  -5  11  14       83.12       87.84      8.32 o 
  -4  11  14      132.40      128.16      7.63 o 
  -3  11  14        1.33        1.32      2.74 o 
  -2  11  14      340.49      355.71     14.15 o 
  -1  11  14      151.73      153.66      8.52 o 
   0  11  14       19.64       18.46      3.14 o 
   1  11  14       59.62       54.02      4.25 o 
   2  11  14      100.68       92.97      6.96 o 
   3  11  14        5.96       12.71      3.64 o 
   4  11  14       57.48       43.53      5.32 o 
  -6  12  14       24.52       26.23      4.22 o 
  -5  12  14        2.42        4.33      2.70 o 
  -4  12  14       18.12       18.25      3.85 o 
  -3  12  14      105.92      104.23      8.19 o 
  -2  12  14      111.04      116.99      7.56 o 
  -1  12  14        7.45        5.77      3.28 o 
   0  12  14       71.07       68.06      8.68 o 
   1  12  14        4.50        3.85      2.86 o 
   2  12  14       30.95       18.16      5.48 o 
   3  12  14        9.05        8.61      4.61 o 
  -5  13  14       12.79       15.07      3.61 o 
  -4  13  14        7.49        5.97      3.05 o 
  -3  13  14       43.89       48.01      5.23 o 
  -2  13  14      107.89      128.19      9.43 o 
  -1  13  14      155.74      168.34      7.45 o 
   0  13  14       13.50       11.74      5.10 o 
   1  13  14        4.64        2.02      2.74 o 
   2  13  14        3.37        1.71      2.72 o 
  -2  14  14       40.14       48.10      5.43 o 
  -1  14  14      123.37      130.24     11.48 o 
  -9   1  15      111.65      147.24      8.73 o 
  -8   1  15       26.06       40.48      6.03 o 
  -7   1  15       34.29       38.73      4.73 o 
  -6   1  15       44.14       47.93      4.95 o 
  -5   1  15        3.59        1.27      2.34 o 
  -4   1  15      318.52      326.93     10.45 o 
  -3   1  15       95.31       94.99      4.44 o 
  -2   1  15       29.59       33.59      3.45 o 
  -1   1  15       15.55       17.46      1.77 o 
   0   1  15       94.86       96.37      4.45 o 
   1   1  15       23.26       19.10      1.90 o 
   2   1  15        1.92        3.36      1.40 o 
   3   1  15        1.96        3.09      1.73 o 
   4   1  15        0.02       -0.02      1.58 o 
   5   1  15       12.30        9.68      3.68 o 
   6   1  15       31.88       34.10      3.43 o 
  -9   2  15       33.87       47.32      8.32 o 
  -8   2  15       31.72       32.56      4.62 o 
  -7   2  15       60.72       58.63      6.52 o 
  -6   2  15       58.80       64.24      5.57 o 
  -5   2  15       99.94      119.81      9.64 o 
  -4   2  15      297.26      308.14     10.79 o 
  -3   2  15       63.51       68.76      3.82 o 
  -2   2  15      343.93      371.50      9.91 o 
  -1   2  15      177.79      192.55      5.05 o 
   0   2  15       16.21       17.57      1.88 o 
   1   2  15        8.12        6.62      1.59 o 
   2   2  15       86.72       87.10      4.17 o 
   3   2  15       37.64       33.04      2.97 o 
   4   2  15       20.04       21.30      3.14 o 
   5   2  15       86.28       79.51      6.72 o 
   6   2  15       55.99       57.89      5.34 o 
  -9   3  15        1.26        3.07      2.88 o 
  -8   3  15       11.32        9.19      3.55 o 
  -7   3  15        0.20        0.16      3.26 o 
  -6   3  15        1.55        0.29      2.30 o 
  -5   3  15        0.02       -0.85      2.22 o 
  -4   3  15       17.00       22.92      4.03 o 
  -3   3  15       18.57       22.51      3.20 o 
  -2   3  15       62.36       66.54      3.83 o 
  -1   3  15        7.64        5.95      1.35 o 
   0   3  15       14.19       12.67      1.71 o 
   1   3  15       12.93       14.13      1.90 o 
   2   3  15        4.34        5.85      1.71 o 
   3   3  15       68.69       67.73      3.84 o 
   4   3  15       14.48       13.65      4.02 o 
   5   3  15        5.19        0.72      2.72 o 
   6   3  15       19.09       22.20      3.48 o 
  -9   4  15        0.06        4.38      3.01 o 
  -8   4  15        1.76        3.84      3.61 o 
  -7   4  15       23.65       23.80      4.03 o 
  -6   4  15       23.89       28.47      4.08 o 
  -5   4  15       10.32        7.87      2.39 o 
  -4   4  15       19.79       22.39      3.08 o 
  -3   4  15       87.78       89.71      4.26 o 
  -2   4  15       20.48       20.48      3.04 o 
  -1   4  15       28.22       31.78      2.46 o 
   0   4  15       18.15       17.24      1.98 o 
   1   4  15       14.16       13.39      1.84 o 
   2   4  15      117.28      122.28      7.00 o 
   3   4  15       16.23       14.83      2.20 o 
   4   4  15       37.94       41.71      3.80 o 
   5   4  15       16.60       14.51      3.85 o 
  -8   5  15       77.72       85.51      9.42 o 
  -7   5  15        0.11        3.03      3.52 o 
  -6   5  15      200.15      217.59     14.64 o 
  -5   5  15      152.75      140.67      7.79 o 
  -4   5  15       46.01       42.02      4.70 o 
  -3   5  15        2.84        4.38      2.76 o 
  -2   5  15       12.38       11.54      2.52 o 
  -1   5  15        6.97       10.96      2.01 o 
   0   5  15      232.91      234.87      7.34 o 
   1   5  15      216.62      233.67      9.97 o 
   2   5  15        1.08        2.92      1.93 o 
   3   5  15       29.72       34.65      4.83 o 
   4   5  15       12.85       11.62      3.55 o 
   5   5  15        3.09        6.00      3.40 o 
  -8   6  15       15.88       15.39      5.42 o 
  -7   6  15      120.73      127.60     11.00 o 
  -6   6  15       48.58       38.19      6.81 o 
  -5   6  15       15.85       12.51      3.16 o 
  -4   6  15      115.04      117.63      7.17 o 
  -3   6  15      110.60      114.10      9.90 o 
  -2   6  15       37.98       36.11      3.61 o 
  -1   6  15      150.02      156.12      5.74 o 
   0   6  15      124.73      124.24      5.16 o 
   1   6  15        0.04        1.30      1.88 o 
   2   6  15       45.19       41.70      3.83 o 
   3   6  15        3.30        2.48      2.71 o 
   4   6  15       39.94       43.88      6.47 o 
   5   6  15       79.20       78.21      6.86 o 
  -8   7  15       50.93       61.41      8.39 o 
  -7   7  15       16.04       24.67      5.97 o 
  -6   7  15       27.37       31.16      6.29 o 
  -5   7  15        3.90        8.47      3.05 o 
  -4   7  15        8.45        5.25      2.77 o 
  -3   7  15        7.46        7.27      2.68 o 
  -2   7  15        0.63        2.08      2.02 o 
  -1   7  15        9.33       12.93      2.76 o 
   0   7  15       30.79       37.03      3.17 o 
   1   7  15        8.76       10.13      2.53 o 
   2   7  15       53.96       58.51      5.77 o 
   3   7  15      105.12      100.88      7.41 o 
   4   7  15       48.72       57.40      6.00 o 
  -7   8  15       27.01       33.48      6.55 o 
  -6   8  15       28.61       31.57      4.29 o 
  -5   8  15        5.36        3.93      2.77 o 
  -4   8  15        9.90        8.72      3.13 o 
  -3   8  15        0.22       -1.36      2.45 o 
  -2   8  15       65.03       62.09      5.69 o 
  -1   8  15        0.46        1.24      2.07 o 
   0   8  15        7.45       13.72      2.38 o 
   1   8  15        9.00        6.33      2.87 o 
   2   8  15        6.86        6.10      6.31 o 
   3   8  15        2.61        4.16      3.03 o 
   4   8  15        1.25       -0.30      3.37 o 
  -6   9  15       25.21       25.65      4.13 o 
  -5   9  15       21.34       17.85      3.66 o 
  -4   9  15        0.01       -1.03      2.30 o 
  -3   9  15       47.73       45.00      4.95 o 
  -2   9  15       49.57       51.21      5.29 o 
  -1   9  15       79.95       75.46      5.09 o 
   0   9  15      337.50      345.82     11.49 o 
   1   9  15       31.94       32.55      6.23 o 
   2   9  15        0.38       -1.25      2.38 o 
   3   9  15       23.83       30.02      4.72 o 
  -5  10  15       35.98       34.43      4.57 o 
  -4  10  15       42.64       46.12      7.22 o 
  -3  10  15        2.84        1.97      2.71 o 
  -2  10  15        0.01       -1.36      2.37 o 
  -1  10  15        7.27        7.57      2.60 o 
   0  10  15       83.81       84.00      7.86 o 
   1  10  15       14.21       14.24      3.78 o 
   2  10  15       21.47       18.53      4.03 o 
  -4  11  15        0.01        0.70      2.43 o 
  -3  11  15       12.90       11.92      3.53 o 
  -2  11  15       14.40       11.56      3.59 o 
  -1  11  15       10.81        7.48      2.66 o 
   0  11  15      100.32      105.44     11.35 o 
   1  11  15      107.34      109.16      7.64 o 
  -2  12  15        2.40       -1.77      2.57 o 
  -7   0  16        7.40       10.81      4.84 o 
  -6   0  16       43.05       53.67      7.58 o 
  -5   0  16       83.81       94.83      9.48 o 
  -4   0  16      121.63      123.79     10.51 o 
  -3   0  16       16.79       23.86      6.11 o 
  -2   0  16       30.58       34.39      5.11 o 
  -1   0  16        0.12        0.85      1.82 o 
   0   0  16       44.99       41.51      3.75 o 
   1   0  16      102.60      105.95      6.51 o 
   2   0  16       13.41       14.61      5.26 o 
   3   0  16        8.68       11.74      5.26 o 
   4   0  16       29.45       25.09      6.68 o 
  -7   1  16       11.15       11.22      3.44 o 
  -6   1  16        8.39        5.63      3.02 o 
  -5   1  16        4.91        7.15      2.93 o 
  -4   1  16        2.88       -0.50      1.82 o 
  -3   1  16       10.93       11.32      2.25 o 
  -2   1  16       45.17       51.08      3.57 o 
  -1   1  16        3.09        4.52      1.67 o 
   0   1  16        0.47        1.26      1.35 o 
   1   1  16       13.74       12.08      2.15 o 
   2   1  16       37.00       36.31      5.04 o 
   3   1  16       26.94       25.57      5.60 o 
   4   1  16        7.81        2.35      3.11 o 
  -7   2  16       10.63       17.51      3.79 o 
  -6   2  16       15.66       15.83      3.67 o 
  -5   2  16       29.98       35.69      4.51 o 
  -4   2  16        8.36        8.76      2.76 o 
  -3   2  16       64.36       73.17      4.11 o 
  -2   2  16       54.99       58.43      3.78 o 
  -1   2  16       82.41       83.33      3.88 o 
   0   2  16        3.54        3.49      1.50 o 
   1   2  16        1.74        1.67      1.77 o 
   2   2  16        5.09        2.67      3.50 o 
   3   2  16       31.06       37.18      8.82 o 
   4   2  16       10.13        8.63      3.52 o 
  -7   3  16       55.34       58.38     13.26 o 
  -6   3  16       34.30       37.73      4.67 o 
  -5   3  16       81.26       86.09      6.44 o 
  -4   3  16      130.28      141.79      7.04 o 
  -3   3  16       53.28       53.55      3.62 o 
  -2   3  16       53.37       54.08      4.23 o 
  -1   3  16        1.40        0.27      1.95 o 
   0   3  16        4.27        4.11      2.00 o 
   1   3  16       22.48       22.79      3.08 o 
   2   3  16      173.31      182.28      9.78 o 
   3   3  16       61.01       75.69     11.95 o 
   4   3  16        0.26       -0.08      4.13 o 
  -7   4  16       14.85       17.78      4.05 o 
  -6   4  16       55.50       66.06      8.48 o 
  -5   4  16      163.21      181.43     13.32 o 
  -4   4  16      105.90      117.07      7.34 o 
  -3   4  16       53.29       42.96      4.93 o 
  -2   4  16      221.81      240.71      8.97 o 
  -1   4  16        0.06       -3.21      1.85 o 
   0   4  16       69.36       79.98      5.27 o 
   1   4  16       24.37       26.26      4.39 o 
   2   4  16       19.33       26.21      4.48 o 
   3   4  16        3.04        2.69      3.02 o 
  -6   5  16       24.57       27.93      6.23 o 
  -5   5  16        3.79        3.59      2.79 o 
  -4   5  16        0.08       -1.48      2.25 o 
  -3   5  16       49.30       52.78      6.98 o 
  -2   5  16       61.91       72.29      4.97 o 
  -1   5  16       17.60       22.13      3.36 o 
   0   5  16       20.41       20.36      3.39 o 
   1   5  16       48.06       55.08      5.67 o 
   2   5  16       22.41       22.93      4.60 o 
   3   5  16        3.25        4.39      3.42 o 
  -6   6  16        5.15        9.10      4.61 o 
  -5   6  16        1.59        1.93      2.47 o 
  -4   6  16       32.63       38.46      4.82 o 
  -3   6  16       11.75       16.35      3.68 o 
  -2   6  16        8.44        9.26      2.65 o 
  -1   6  16      127.64      145.14      6.79 o 
   0   6  16      143.91      158.31      7.27 o 
   1   6  16        2.84        4.56      2.96 o 
   2   6  16       20.27       16.48      3.95 o 
  -5   7  16       69.39       59.91      5.64 o 
  -4   7  16       59.00       59.77     10.47 o 
  -3   7  16        4.54        7.29      3.69 o 
  -2   7  16       11.46       13.61      2.90 o 
  -1   7  16        0.15        3.83      2.27 o 
   0   7  16       28.96       36.96      4.32 o 
   1   7  16       76.02       82.57      6.78 o 
   2   7  16      272.68      289.04     13.06 o 
  -4   8  16        2.12        5.68      6.89 o 
  -3   8  16       49.89       56.01      7.56 o 
  -2   8  16      119.19      127.21      8.53 o 
  -1   8  16       24.84       31.49      3.86 o 
   0   8  16        0.10       -0.64      2.10 o 
   1   8  16       16.23       13.90      4.26 o 
  -3   9  16        0.01        0.38      2.45 o 
  -2   9  16       32.47       31.97      4.78 o 
  -1   9  16       49.03       53.75      5.22 o 
  -4   1  17        9.79       10.56      3.51 o 
  -3   1  17       70.16       82.30      4.57 o 
  -2   1  17      113.86      119.34      5.30 o 
  -1   1  17       53.39       62.07      4.13 o 
   0   1  17        4.01        5.70      2.61 o 
   1   1  17       13.89       14.63      4.64 o 
  -4   2  17       70.90       71.37      6.88 o 
  -3   2  17      196.11      243.13      7.88 o 
  -2   2  17       92.68      100.00      4.97 o 
  -1   2  17        4.83        3.94      2.13 o 
   0   2  17       23.85       21.08      3.74 o 
  -4   3  17        3.03        6.13      3.03 o 
  -3   3  17        7.26        4.47      3.04 o 
  -2   3  17        5.23        3.95      2.36 o 
  -1   3  17        1.26        2.86      2.37 o 
   0   3  17        0.89        1.71      2.22 o 
  -3   4  17        2.19        4.74      2.93 o 
  -2   4  17        0.12        2.94      2.29 o 
  -1   4  17        0.53        0.60      2.17 o 
                                                 
